# Supplementary material for: Amyloid β oligomers inhibit growth of human cancer cells
Source: PLoS One. 2019 Sep 11;14(9):e0221563. doi: 10.1371/journal.pone.0221563 (PMC6738617; doi:10.1371/journal.pone.0221563)
Supplement: S1 Dataset — (XLSX) [file pone.0221563.s006.xlsx]

## Sheet: Sheet
Fig1A			Fig1B
X	Y		X	Y
0	0		0	0
0.00167	0.00591		0.00167	0.00491
0.00333	0.00886		0.00333	0.00686
0.005	0.01772		0.005	0.00972
0.00667	0.01772		0.00667	0.01772
0.00833	0.01772		0.00833	0.01772
0.01	0.00591		0.01	0.00491
0.01167	0.00295		0.01167	0.00195
0.01333	0.00886		0.01333	0.00786
0.015	0.00591		0.015	0.00391
0.01667	0.00886		0.01667	0.00686
0.01833	0.01181		0.01833	0.00981
0.02	0		0.02	0
0.02167	0		0.02167	0
0.02333	0.00295		0.02333	0.0035
0.025	0.01181		0.025	0.02181
0.02667	0.00886		0.02667	0.00986
0.02833	0.01476		0.02833	0.01356
0.03	0.00591		0.03	0.00691
0.03167	0.00591		0.03167	0.00291
0.03333	0		0.03333	0
0.035	0.00295		0.035	0.00491
0.03667	0.02067		0.03667	0.00686
0.03833	0.00591		0.03833	0.00972
0.04	0.00295		0.04	0.01772
0.04167	0.00591		0.04167	0.01772
0.04333	0		0.04333	0.00491
0.045	0.00591		0.045	0.00195
0.04667	0		0.04667	0.00786
0.04833	0.01181		0.04833	0.00391
0.05	0.00295		0.05	0.00686
0.05167	0.00591		0.05167	0.00981
0.05333	0.01476		0.05333	0
0.055	0		0.055	0
0.05667	0.01476		0.05667	0.0035
0.05833	0.00591		0.05833	0.02181
0.06	0.00295		0.06	0.00986
0.06167	0.00591		0.06167	0.01356
0.06333	0.00591		0.06333	0.00691
0.065	0.01476		0.065	0.00291
0.06667	0.00886		0.06667	0
0.06833	0.01476		0.06833	0.00491
0.07	0.00295		0.07	0.00686
0.07167	0.00295		0.07167	0.00972
0.07333	0.00295		0.07333	0.01772
0.075	0.00591		0.075	0.01772
0.07667	0.00886		0.07667	0.00491
0.07833	0.00295		0.07833	0.00195
0.08	0.00295		0.08	0.00786
0.08167	0.00886		0.08167	0.00391
0.08333	0.00295		0.08333	0.00686
0.085	0.01181		0.085	0.00981
0.08667	0.01181		0.08667	0
0.08833	0.00886		0.08833	0
0.09	0.00295		0.09	0.0035
0.09167	0.01476		0.09167	0.02181
0.09333	0.00886		0.09333	0.00986
0.095	0.00591		0.095	0.01356
0.09667	0.00295		0.09667	0.00691
0.09833	0.00295		0.09833	0.00291
0.1	0.00886		0.1	0
0.10167	0.00591		0.10167	0.00491
0.10333	0.01772		0.10333	0.00686
0.105	0.01181		0.105	0.00972
0.10667	0		0.10667	0.01772
0.10833	0.01181		0.10833	0.01772
0.11	0.01181		0.11	0.00491
0.11167	0.00591		0.11167	0.00195
0.11333	0.00591		0.11333	0.00786
0.115	0.00591		0.115	0.00391
0.11667	0.00295		0.11667	0.00686
0.11833	0		0.11833	0.00981
0.12	0.00295		0.12	0
0.12167	0.01181		0.12167	0
0.12333	0.00886		0.12333	0.0035
0.125	0.02067		0.125	0.02181
0.12667	0.01181		0.12667	0.00986
0.12833	0.02657		0.12833	0.01356
0.13	0.02657		0.13	0.00691
0.13167	0.00295		0.13167	0.00291
0.13333	0.00886		0.13333	0
0.135	0.00886		0.135	0.00491
0.13667	0.01476		0.13667	0.00686
0.13833	0.00295		0.13833	0.00972
0.14	0.00295		0.14	0.01772
0.14167	0.01181		0.14167	0.01772
0.14333	0.01476		0.14333	0.00491
0.145	0.00886		0.145	0.00195
0.14667	0		0.14667	0.00786
0.14833	0.00886		0.14833	0.00391
0.15	0.00886		0.15	0.00686
0.15167	0.00886		0.15167	0.00981
0.15333	0.00295		0.15333	0
0.155	0.00591		0.155	0
0.15667	0.00295		0.15667	0.0035
0.15833	0.00295		0.15833	0.02181
0.16	0.00591		0.16	0.00986
0.16167	0.00886		0.16167	0.01356
0.16333	0.00886		0.16333	0.00691
0.165	0.00886		0.165	0.00291
0.16667	0.00886		0.16667	0
0.16833	0.01181		0.16833	0.00491
0.17	0.01476		0.17	0.00686
0.17167	0.00295		0.17167	0.00972
0.17333	0		0.17333	0.01772
0.175	0.00886		0.175	0.01772
0.17667	0.00295		0.17667	0.00491
0.17833	0.00886		0.17833	0.00195
0.18	0.00886		0.18	0.00786
0.18167	0.01772		0.18167	0.00391
0.18333	0.01181		0.18333	0.00686
0.185	0.01181		0.185	0.00981
0.18667	0.00591		0.18667	0
0.18833	0.01772		0.18833	0
0.19	0.02067		0.19	0.0035
0.19167	0.01476		0.19167	0.02181
0.19333	0.00886		0.19333	0.00986
0.195	0.00886		0.195	0.01356
0.19667	0.01181		0.19667	0.00691
0.19833	0.00295		0.19833	0.00291
0.2	0.00591		0.2	0
0.20167	0.02067		0.20167	0.00491
0.20333	0.00591		0.20333	0.00686
0.205	0.00886		0.205	0.00972
0.20667	0.00886		0.20667	0.01772
0.20833	0		0.20833	0.01772
0.21	0		0.21	0.00491
0.21167	0.00591		0.21167	0.00195
0.21333	0.00591		0.21333	0.00786
0.215	0.00886		0.215	0.00391
0.21667	0.00295		0.21667	0.00686
0.21833	0		0.21833	0.00981
0.22	0.01181		0.22	0
0.22167	0.00591		0.22167	0
0.22333	0.00886		0.22333	0.0035
0.225	0.00591		0.225	0.02181
0.22667	0.01181		0.22667	0.00986
0.22833	0.00295		0.22833	0.01356
0.23	0.01476		0.23	0.00691
0.23167	0.01181		0.23167	0.00291
0.23333	0		0.23333	0
0.235	0		0.235	0.00491
0.23667	0.01476		0.23667	0.00686
0.23833	0.00591		0.23833	0.00972
0.24	0		0.24	0.01772
0.24167	0.00886		0.24167	0.01772
0.24333	0		0.24333	0.00491
0.245	0.00591		0.245	0.00195
0.24667	0.01181		0.24667	0.00786
0.24833	0.01476		0.24833	0.00391
0.25	0.00591		0.25	0.00686
0.25167	0.00295		0.25167	0.00981
0.25333	0.01181		0.25333	0
0.255	0.01476		0.255	0
0.25667	0.01181		0.25667	0.0035
0.25833	0.01181		0.25833	0.02181
0.26	0.00886		0.26	0.00986
0.26167	0.00591		0.26167	0.01356
0.26333	0.00591		0.26333	0.00691
0.265	0		0.265	0.00291
0.26667	0.00886		0.26667	0
0.26833	0.01476		0.26833	0.00491
0.27	0		0.27	0.00686
0.27167	0.01772		0.27167	0.00972
0.27333	0.01181		0.27333	0.01772
0.275	0.00886		0.275	0.01772
0.27667	0.00591		0.27667	0.00491
0.27833	0.01181		0.27833	0.00195
0.28	0.00591		0.28	0.00786
0.28167	0.00295		0.28167	0.00391
0.28333	0.00295		0.28333	0.00686
0.285	0.01772		0.285	0.00981
0.28667	0.00886		0.28667	0
0.28833	0.00295		0.28833	0
0.29	0.00591		0.29	0.0035
0.29167	0.00591		0.29167	0.02181
0.29333	0.00886		0.29333	0.00986
0.295	0.02657		0.295	0.01356
0.29667	0.02657		0.29667	0.00691
0.29833	0		0.29833	0.00291
0.3	0.00591		0.3	0
0.30167	0.00295		0.30167	0.00491
0.30333	0.00591		0.30333	0.00686
0.305	0.00295		0.305	0.00972
0.30667	0.01181		0.30667	0.01772
0.30833	0.02067		0.30833	0.01772
0.31	0.00295		0.31	0.00491
0.31167	0.00886		0.31167	0.00195
0.31333	0.00295		0.31333	0.00786
0.315	0.00591		0.315	0.00391
0.31667	0.02067		0.31667	0.00686
0.31833	0.00591		0.31833	0.00981
0.32	0.00886		0.32	0
0.32167	0.01476		0.32167	0
0.32333	0		0.32333	0.0035
0.325	0.01772		0.325	0.02181
0.32667	0.00591		0.32667	0.00986
0.32833	0		0.32833	0.01356
0.33	0.01476		0.33	0.00691
0.33167	0.01181		0.33167	0.00291
0.33333	0.01476		0.33333	0
0.335	0.00295		0.335	0.00491
0.33667	0.01476		0.33667	0.00686
0.33833	0.00295		0.33833	0.00972
0.34	0		0.34	0.01772
0.34167	0.01181		0.34167	0.01772
0.34333	0.01772		0.34333	0.00491
0.345	0.00295		0.345	0.00195
0.34667	0.00295		0.34667	0.00786
0.34833	0.00295		0.34833	0.00391
0.35	0.00295		0.35	0.00686
0.35167	0.00295		0.35167	0.00981
0.35333	0.00591		0.35333	0
0.355	0.00591		0.355	0
0.35667	0.01181		0.35667	0.0035
0.35833	0.01181		0.35833	0.02181
0.36	0.00886		0.36	0.00986
0.36167	0.00591		0.36167	0.01356
0.36333	0.00591		0.36333	0.00691
0.365	0.00295		0.365	0.00291
0.36667	0		0.36667	0
0.36833	0		0.36833	0.00491
0.37	0.00591		0.37	0.00686
0.37167	0.01181		0.37167	0.00972
0.37333	0.00591		0.37333	0.01772
0.375	0.00591		0.375	0.01772
0.37667	0.00295		0.37667	0.00491
0.37833	0.00591		0.37833	0.00195
0.38	0.00591		0.38	0.00786
0.38167	0		0.38167	0.00391
0.38333	0.00591		0.38333	0.00686
0.385	0.00886		0.385	0.00981
0.38667	0		0.38667	0
0.38833	0.00591		0.38833	0
0.39	0.00295		0.39	0.0035
0.39167	0.01181		0.39167	0.02181
0.39333	0		0.39333	0.00986
0.395	0.00295		0.395	0.01356
0.39667	0.00295		0.39667	0.00691
0.39833	0.00591		0.39833	0.00291
0.4	0.01181		0.4	0
0.40167	0.00591		0.40167	0.00491
0.40333	0.00591		0.40333	0.00686
0.405	0.00295		0.405	0.00972
0.40667	0.00591		0.40667	0.01772
0.40833	0.00886		0.40833	0.01772
0.41	0.00591		0.41	0.00491
0.41167	0.00886		0.41167	0.00195
0.41333	0.00886		0.41333	0.00786
0.415	0.01772		0.415	0.00391
0.41667	0.00591		0.41667	0.00686
0.41833	0.01476		0.41833	0.00981
0.42	0.01181		0.42	0
0.42167	0.00591		0.42167	0
0.42333	0.02657		0.42333	0.0035
0.425	0.01181		0.425	0.02181
0.42667	0.00591		0.42667	0.00986
0.42833	0.00591		0.42833	0.01356
0.43	0.00295		0.43	0.00691
0.43167	0.02362		0.43167	0.00291
0.43333	0.01476		0.43333	0
0.435	0.01772		0.435	0.00491
0.43667	0.01772		0.43667	0.00686
0.43833	0.00295		0.43833	0.00972
0.44	0.00886		0.44	0.01772
0.44167	0.01476		0.44167	0.01772
0.44333	0.00886		0.44333	0.00491
0.445	0.00295		0.445	0.00195
0.44667	0.00886		0.44667	0.00786
0.44833	0.00591		0.44833	0.00391
0.45	0.00886		0.45	0.00686
0.45167	0.00591		0.45167	0.00981
0.45333	0.00295		0.45333	0
0.455	0		0.455	0
0.45667	0.00886		0.45667	0.0035
0.45833	0.00591		0.45833	0.02181
0.46	0.00591		0.46	0.00986
0.46167	0.00886		0.46167	0.01356
0.46333	0.00295		0.46333	0.00691
0.465	0.01181		0.465	0.00291
0.46667	0		0.46667	0
0.46833	0.01181		0.46833	0.00491
0.47	0.00295		0.47	0.00686
0.47167	0.01181		0.47167	0.00972
0.47333	0.01476		0.47333	0.01772
0.475	0.00591		0.475	0.01772
0.47667	0		0.47667	0.00491
0.47833	0.00295		0.47833	0.00195
0.48	0.01476		0.48	0.00786
0.48167	0.00295		0.48167	0.00391
0.48333	0.00886		0.48333	0.00686
0.485	0.01772		0.485	0.00981
0.48667	0.01772		0.48667	0
0.48833	0.00886		0.48833	0
0.49	0.01772		0.49	0.0035
0.49167	0.00886		0.49167	0.02181
0.49333	0.02067		0.49333	0.00986
0.495	0.01476		0.495	0.01356
0.49667	0.00295		0.49667	0.00691
0.49833	0.00295		0.49833	0.00291
0.5	0.00295		0.5	0
0.50167	0.01476		0.50167	0.00491
0.50333	0		0.50333	0.00686
0.505	0.00886		0.505	0.00972
0.50667	0.01476		0.50667	0.01772
0.50833	0.01772		0.50833	0.01772
0.51	0		0.51	0.00491
0.51167	0.00886		0.51167	0.00195
0.51333	0.00295		0.51333	0.00786
0.515	0.00295		0.515	0.00391
0.51667	0.01181		0.51667	0.00686
0.51833	0.00591		0.51833	0.00981
0.52	0.00591		0.52	0
0.52167	0.00295		0.52167	0
0.52333	0.00295		0.52333	0.0035
0.525	0.01181		0.525	0.02181
0.52667	0.00295		0.52667	0.00986
0.52833	0.00886		0.52833	0.01356
0.53	0.00591		0.53	0.00691
0.53167	0.00295		0.53167	0.00291
0.53333	0.01181		0.53333	0
0.535	0.00886		0.535	0.00491
0.53667	0.01476		0.53667	0.00686
0.53833	0.01181		0.53833	0.00972
0.54	0.00886		0.54	0.01772
0.54167	0.01476		0.54167	0.01772
0.54333	0.01772		0.54333	0.00491
0.545	0.00591		0.545	0.00195
0.54667	0.00591		0.54667	0.00786
0.54833	0.01181		0.54833	0.00391
0.55	0.01772		0.55	0.00686
0.55167	0.01181		0.55167	0.00981
0.55333	0		0.55333	0
0.555	0.01181		0.555	0
0.55667	0.00886		0.55667	0.0035
0.55833	0.00591		0.55833	0.02181
0.56	0.01772		0.56	0.00986
0.56167	0.00591		0.56167	0.01356
0.56333	0.00886		0.56333	0.00691
0.565	0.00591		0.565	0.00291
0.56667	0.00295		0.56667	0
0.56833	0.01181		0.56833	0.00491
0.57	0.00295		0.57	0.00686
0.57167	0.02067		0.57167	0.00972
0.57333	0.01772		0.57333	0.01772
0.575	0.01181		0.575	0.01772
0.57667	0.01476		0.57667	0.00491
0.57833	0.01772		0.57833	0.00195
0.58	0.00591		0.58	0.00786
0.58167	0		0.58167	0.00391
0.58333	0.00886		0.58333	0.00686
0.585	0		0.585	0.00981
0.58667	0.00591		0.58667	0
0.58833	0.00591		0.58833	0
0.59	0.00591		0.59	0.0035
0.59167	0		0.59167	0.02181
0.59333	0		0.59333	0.00986
0.595	0.00591		0.595	0.01356
0.59667	0.00591		0.59667	0.00691
0.59833	0.00886		0.59833	0.00291
0.6	0.01772		0.6	0
0.60167	0.00886		0.60167	0.00491
0.60333	0.00295		0.60333	0.00686
0.605	0.00591		0.605	0.00972
0.60667	0		0.60667	0.01772
0.60833	0.00295		0.60833	0.01772
0.61	0.00886		0.61	0.00491
0.61167	0.01772		0.61167	0.00195
0.61333	0.00591		0.61333	0.00786
0.615	0		0.615	0.00391
0.61667	0.00886		0.61667	0.00686
0.61833	0.01181		0.61833	0.00981
0.62	0.00591		0.62	0
0.62167	0.01772		0.62167	0
0.62333	0.01476		0.62333	0.0035
0.625	0.00295		0.625	0.02181
0.62667	0.00591		0.62667	0.00986
0.62833	0.01181		0.62833	0.01356
0.63	0.00295		0.63	0.00691
0.63167	0.01772		0.63167	0.00291
0.63333	0		0.63333	0
0.635	0.00886		0.635	0.00491
0.63667	0.01181		0.63667	0.00686
0.63833	0.00591		0.63833	0.00972
0.64	0		0.64	0.01772
0.64167	0.01476		0.64167	0.01772
0.64333	0.00886		0.64333	0.00491
0.645	0.00591		0.645	0.00195
0.64667	0.00295		0.64667	0.00786
0.64833	0.00591		0.64833	0.00391
0.65	0.02362		0.65	0.00686
0.65167	0.01772		0.65167	0.00981
0.65333	0		0.65333	0
0.655	0		0.655	0
0.65667	0.00591		0.65667	0.0035
0.65833	0.00295		0.65833	0.02181
0.66	0.00295		0.66	0.00986
0.66167	0.00295		0.66167	0.01356
0.66333	0.00295		0.66333	0.00691
0.665	0.00591		0.665	0.00291
0.66667	0.02067		0.66667	0
0.66833	0		0.66833	0.00491
0.67	0.00591		0.67	0.00686
0.67167	0.00591		0.67167	0.00972
0.67333	0.00295		0.67333	0.01772
0.675	0.00295		0.675	0.01772
0.67667	0.01181		0.67667	0.00491
0.67833	0.01181		0.67833	0.00195
0.68	0.00295		0.68	0.00786
0.68167	0.00886		0.68167	0.00391
0.68333	0.00295		0.68333	0.00686
0.685	0.00295		0.685	0.00981
0.68667	0.00886		0.68667	0
0.68833	0.00295		0.68833	0
0.69	0.00295		0.69	0.0035
0.69167	0.00295		0.69167	0.02181
0.69333	0.01772		0.69333	0.00986
0.695	0		0.695	0.01356
0.69667	0.00295		0.69667	0.00691
0.69833	0.02067		0.69833	0.00291
0.7	0.00886		0.7	0
0.70167	0		0.70167	0.00491
0.70333	0.00886		0.70333	0.00686
0.705	0.00591		0.705	0.00972
0.70667	0.01476		0.70667	0.01772
0.70833	0.00295		0.70833	0.01772
0.71	0.00295		0.71	0.00491
0.71167	0.00591		0.71167	0.00195
0.71333	0.00295		0.71333	0.00786
0.715	0.00886		0.715	0.00391
0.71667	0.00295		0.71667	0.00686
0.71833	0.00886		0.71833	0.00981
0.72	0.00886		0.72	0
0.72167	0.00886		0.72167	0
0.72333	0.01181		0.72333	0.0035
0.725	0.00295		0.725	0.02181
0.72667	0.00591		0.72667	0.00986
0.72833	0.01772		0.72833	0.01356
0.73	0.02067		0.73	0.00691
0.73167	0.00591		0.73167	0.00291
0.73333	0		0.73333	0
0.735	0.00591		0.735	0.00491
0.73667	0.00591		0.73667	0.00686
0.73833	0		0.73833	0.00972
0.74	0.01476		0.74	0.01772
0.74167	0.00591		0.74167	0.01772
0.74333	0.01476		0.74333	0.00491
0.745	0.00591		0.745	0.00195
0.74667	0.00295		0.74667	0.00786
0.74833	0.01476		0.74833	0.00391
0.75	0.00295		0.75	0.00686
0.75167	0		0.75167	0.00981
0.75333	0.00295		0.75333	0
0.755	0.00886		0.755	0
0.75667	0.01181		0.75667	0.0035
0.75833	0.00591		0.75833	0.02181
0.76	0		0.76	0.00986
0.76167	0.00591		0.76167	0.01356
0.76333	0		0.76333	0.00691
0.765	0.00591		0.765	0.00291
0.76667	0.00886		0.76667	0
0.76833	0.00886		0.76833	0.00491
0.77	0		0.77	0.00686
0.77167	0.00295		0.77167	0.00972
0.77333	0.01476		0.77333	0.01772
0.775	0.02362		0.775	0.01772
0.77667	0.00591		0.77667	0.00491
0.77833	0		0.77833	0.00195
0.78	0.01181		0.78	0.00786
0.78167	0.00295		0.78167	0.00391
0.78333	0.01476		0.78333	0.00686
0.785	0.00295		0.785	0.00981
0.78667	0.00295		0.78667	0
0.78833	0.00886		0.78833	0
0.79	0.00295		0.79	0.0035
0.79167	0.00591		0.79167	0.02181
0.79333	0.00295		0.79333	0.00986
0.795	0.00295		0.795	0.01356
0.79667	0.00591		0.79667	0.00691
0.79833	0		0.79833	0.00291
0.8	0.00886		0.8	0
0.80167	0.01181		0.80167	0.00491
0.80333	0		0.80333	0.00686
0.805	0.01476		0.805	0.00972
0.80667	0.00591		0.80667	0.01772
0.80833	0.00295		0.80833	0.01772
0.81	0.01181		0.81	0.00491
0.81167	0.00295		0.81167	0.00195
0.81333	0.00886		0.81333	0.00786
0.815	0.00295		0.815	0.00391
0.81667	0.00591		0.81667	0.00686
0.81833	0.01181		0.81833	0.00981
0.82	0.01772		0.82	0
0.82167	0.01772		0.82167	0
0.82333	0.00295		0.82333	0.0035
0.825	0		0.825	0.02181
0.82667	0.00591		0.82667	0.00986
0.82833	0.01476		0.82833	0.01356
0.83	0		0.83	0.00691
0.83167	0		0.83167	0.00291
0.83333	0.00295		0.83333	0
0.835	0		0.835	0.00491
0.83667	0.00591		0.83667	0.00686
0.83833	0.02362		0.83833	0.00972
0.84	0.02067		0.84	0.01772
0.84167	0.01772		0.84167	0.01772
0.84333	0.00886		0.84333	0.00491
0.845	0.00886		0.845	0.00195
0.84667	0		0.84667	0.00786
0.84833	0.00591		0.84833	0.00391
0.85	0.00295		0.85	0.00686
0.85167	0.01476		0.85167	0.00981
0.85333	0.01772		0.85333	0
0.855	0.00886		0.855	0
0.85667	0.01181		0.85667	0.0035
0.85833	0.00295		0.85833	0.02181
0.86	0		0.86	0.00986
0.86167	0.00295		0.86167	0.01356
0.86333	0.00295		0.86333	0.00691
0.865	0.00295		0.865	0.00291
0.86667	0.01181		0.86667	0
0.86833	0.02953		0.86833	0.00491
0.87	0.00886		0.87	0.00686
0.87167	0.00295		0.87167	0.00972
0.87333	0.02067		0.87333	0.01772
0.875	0.02657		0.875	0.01772
0.87667	0.01476		0.87667	0.00491
0.87833	0.00886		0.87833	0.00195
0.88	0.00886		0.88	0.00786
0.88167	0.00295		0.88167	0.00391
0.88333	0.00591		0.88333	0.00686
0.885	0.00886		0.885	0.00981
0.88667	0		0.88667	0
0.88833	0.02362		0.88833	0
0.89	0.02362		0.89	0.0035
0.89167	0.00295		0.89167	0.02181
0.89333	0.02067		0.89333	0.00986
0.895	0.01476		0.895	0.01356
0.89667	0.00295		0.89667	0.00691
0.89833	0.00295		0.89833	0.00291
0.9	0.00295		0.9	0
0.90167	0.00886		0.90167	0.00491
0.90333	0.00295		0.90333	0.00686
0.905	0.01476		0.905	0.00972
0.90667	0.00591		0.90667	0.01772
0.90833	0		0.90833	0.01772
0.91	0		0.91	0.00491
0.91167	0.00591		0.91167	0.00195
0.91333	0.00591		0.91333	0.00786
0.915	0		0.915	0.00391
0.91667	0		0.91667	0.00686
0.91833	0.00295		0.91833	0.00981
0.92	0.01181		0.92	0
0.92167	0.01476		0.92167	0
0.92333	0.00295		0.92333	0.0035
0.925	0.00295		0.925	0.02181
0.92667	0.00295		0.92667	0.00986
0.92833	0.01476		0.92833	0.01356
0.93	0.00591		0.93	0.00691
0.93167	0.00295		0.93167	0.00291
0.93333	0.00886		0.93333	0
0.935	0.00295		0.935	0.00491
0.93667	0.00591		0.93667	0.00686
0.93833	0.01476		0.93833	0.00972
0.94	0.01772		0.94	0.01772
0.94167	0.00886		0.94167	0.01772
0.94333	0.00886		0.94333	0.00491
0.945	0.00591		0.945	0.00195
0.94667	0.01181		0.94667	0.00786
0.94833	0.01181		0.94833	0.00391
0.95	0.00591		0.95	0.00686
0.95167	0.00886		0.95167	0.00981
0.95333	0.00886		0.95333	0
0.955	0.00886		0.955	0
0.95667	0.01476		0.95667	0.0035
0.95833	0.01181		0.95833	0.02181
0.96	0.00591		0.96	0.00986
0.96167	0.00591		0.96167	0.01356
0.96333	0.01772		0.96333	0.00691
0.965	0.03248		0.965	0.00291
0.96667	0		0.96667	0
0.96833	0		0.96833	0.00491
0.97	0.01181		0.97	0.00686
0.97167	0.01181		0.97167	0.00972
0.97333	0.00591		0.97333	0.01772
0.975	0.02953		0.975	0.01772
0.97667	0.00591		0.97667	0.00491
0.97833	0.01181		0.97833	0.00195
0.98	0.00886		0.98	0.00786
0.98167	0.00591		0.98167	0.00391
0.98333	0.00295		0.98333	0.00686
0.985	0.00295		0.985	0.00981
0.98667	0.00886		0.98667	0
0.98833	0.00295		0.98833	0
0.99	0.00886		0.99	0.0035
0.99167	0.02657		0.99167	0.02181
0.99333	0.00295		0.99333	0.00986
0.995	0		0.995	0.01356
0.99667	0.00591		0.99667	0.00691
0.99833	0.00295		0.99833	0.00291
1	0.01772		1	0
1.00167	0.01181		1.00167	0.00491
1.00333	0.01476		1.00333	0.00686
1.005	0.01476		1.005	0.00972
1.00667	0.00886		1.00667	0.01772
1.00833	0.00886		1.00833	0.01772
1.01	0.00591		1.01	0.00491
1.01167	0.00591		1.01167	0.00195
1.01333	0.00591		1.01333	0.00786
1.015	0.00295		1.015	0.00391
1.01667	0.00886		1.01667	0.00686
1.01833	0.00591		1.01833	0.00981
1.02	0.00295		1.02	0
1.02167	0.00295		1.02167	0
1.02333	0		1.02333	0.0035
1.025	0.01181		1.025	0.02181
1.02667	0		1.02667	0.00986
1.02833	0.00591		1.02833	0.01356
1.03	0.01772		1.03	0.00691
1.03167	0.00886		1.03167	0.00291
1.03333	0.01181		1.03333	0
1.035	0.00886		1.035	0.00491
1.03667	0.02362		1.03667	0.00686
1.03833	0.00295		1.03833	0.00972
1.04	0		1.04	0.01772
1.04167	0.00591		1.04167	0.01772
1.04333	0.00295		1.04333	0.00491
1.045	0.00295		1.045	0.00195
1.04667	0.01181		1.04667	0.00786
1.04833	0.00591		1.04833	0.00391
1.05	0.00886		1.05	0.00686
1.05167	0.00591		1.05167	0.00981
1.05333	0.00295		1.05333	0
1.055	0.00295		1.055	0
1.05667	0.00886		1.05667	0.0035
1.05833	0.00591		1.05833	0.02181
1.06	0.00591		1.06	0.00986
1.06167	0.00886		1.06167	0.01356
1.06333	0		1.06333	0.00691
1.065	0.00886		1.065	0.00291
1.06667	0.00295		1.06667	0
1.06833	0.00886		1.06833	0.00491
1.07	0.01772		1.07	0.00686
1.07167	0.01476		1.07167	0.00972
1.07333	0		1.07333	0.01772
1.075	0.00295		1.075	0.01772
1.07667	0.00295		1.07667	0.00491
1.07833	0.00591		1.07833	0.00195
1.08	0.00591		1.08	0.00786
1.08167	0.00591		1.08167	0.00391
1.08333	0		1.08333	0.00686
1.085	0.00886		1.085	0.00981
1.08667	0.00295		1.08667	0
1.08833	0		1.08833	0
1.09	0.01476		1.09	0.0035
1.09167	0.00886		1.09167	0.02181
1.09333	0.00295		1.09333	0.00986
1.095	0.01181		1.095	0.01356
1.09667	0.00295		1.09667	0.00691
1.09833	0.00886		1.09833	0.00291
1.1	0		1.1	0
1.10167	0.01181		1.10167	0.00491
1.10333	0.00295		1.10333	0.00686
1.105	0		1.105	0.00972
1.10667	0		1.10667	0.01772
1.10833	0.01181		1.10833	0.01772
1.11	0		1.11	0.00491
1.11167	0		1.11167	0.00195
1.11333	0.01181		1.11333	0.00786
1.115	0.00295		1.115	0.00391
1.11667	0.00591		1.11667	0.00686
1.11833	0.00295		1.11833	0.00981
1.12	0.01772		1.12	0
1.12167	0.00591		1.12167	0
1.12333	0.00295		1.12333	0.0035
1.125	0.00295		1.125	0.02181
1.12667	0		1.12667	0.00986
1.12833	0.01181		1.12833	0.01356
1.13	0.00295		1.13	0.00691
1.13167	0.00591		1.13167	0.00291
1.13333	0.01181		1.13333	0
1.135	0.00591		1.135	0.00491
1.13667	0.01181		1.13667	0.00686
1.13833	0.01476		1.13833	0.00972
1.14	0.01181		1.14	0.01772
1.14167	0.00886		1.14167	0.01772
1.14333	0.01181		1.14333	0.00491
1.145	0.00886		1.145	0.00195
1.14667	0.01476		1.14667	0.00786
1.14833	0.00886		1.14833	0.00391
1.15	0.01476		1.15	0.00686
1.15167	0		1.15167	0.00981
1.15333	0.01181		1.15333	0
1.155	0.00295		1.155	0
1.15667	0.01476		1.15667	0.0035
1.15833	0.00886		1.15833	0.02181
1.16	0.00591		1.16	0.00986
1.16167	0.00295		1.16167	0.01356
1.16333	0.00591		1.16333	0.00691
1.165	0.00591		1.165	0.00291
1.16667	0		1.16667	0
1.16833	0.00591		1.16833	0.00491
1.17	0.01476		1.17	0.00686
1.17167	0.00591		1.17167	0.00972
1.17333	0.01181		1.17333	0.01772
1.175	0		1.175	0.01772
1.17667	0.00886		1.17667	0.00491
1.17833	0.00295		1.17833	0.00195
1.18	0		1.18	0.00786
1.18167	0.00591		1.18167	0.00391
1.18333	0.00295		1.18333	0.00686
1.185	0.00295		1.185	0.00981
1.18667	0.00591		1.18667	0
1.18833	0.01476		1.18833	0
1.19	0.00295		1.19	0.0035
1.19167	0.00591		1.19167	0.02181
1.19333	0.00886		1.19333	0.00986
1.195	0.00295		1.195	0.01356
1.19667	0.00886		1.19667	0.00691
1.19833	0.02067		1.19833	0.00291
1.2	0		1.2	0
1.20167	0.01181		1.20167	0.00491
1.20333	0.00886		1.20333	0.00686
1.205	0.01181		1.205	0.00972
1.20667	0.00591		1.20667	0.01772
1.20833	0.01181		1.20833	0.01772
1.21	0.03248		1.21	0.00491
1.21167	0.01181		1.21167	0.00195
1.21333	0.01772		1.21333	0.00786
1.215	0.01181		1.215	0.00391
1.21667	0		1.21667	0.00686
1.21833	0.00295		1.21833	0.00981
1.22	0.00591		1.22	0
1.22167	0.00886		1.22167	0
1.22333	0.01476		1.22333	0.0035
1.225	0.00591		1.225	0.02181
1.22667	0.01476		1.22667	0.00986
1.22833	0		1.22833	0.01356
1.23	0.00591		1.23	0.00691
1.23167	0.00591		1.23167	0.00291
1.23333	0.01772		1.23333	0
1.235	0.00295		1.235	0.00491
1.23667	0.00886		1.23667	0.00686
1.23833	0.00295		1.23833	0.00972
1.24	0.00886		1.24	0.01772
1.24167	0.00591		1.24167	0.01772
1.24333	0		1.24333	0.00491
1.245	0.02657		1.245	0.00195
1.24667	0.02953		1.24667	0.00786
1.24833	0.01476		1.24833	0.00391
1.25	0.01772		1.25	0.00686
1.25167	0.01181		1.25167	0.00981
1.25333	0.01476		1.25333	0
1.255	0.02657		1.255	0
1.25667	0.02067		1.25667	0.0035
1.25833	0.01476		1.25833	0.02181
1.26	0.00591		1.26	0.00986
1.26167	0.00295		1.26167	0.01356
1.26333	0.01181		1.26333	0.00691
1.265	0.01181		1.265	0.00291
1.26667	0.00886		1.26667	0
1.26833	0		1.26833	0.00491
1.27	0.00295		1.27	0.00686
1.27167	0.00591		1.27167	0.00972
1.27333	0.00295		1.27333	0.01772
1.275	0		1.275	0.01772
1.27667	0.00295		1.27667	0.00491
1.27833	0.00591		1.27833	0.00195
1.28	0.00295		1.28	0.00786
1.28167	0.00295		1.28167	0.00391
1.28333	0		1.28333	0.00686
1.285	0.02067		1.285	0.00981
1.28667	0.01181		1.28667	0
1.28833	0		1.28833	0
1.29	0.01181		1.29	0.0035
1.29167	0.00886		1.29167	0.02181
1.29333	0.00295		1.29333	0.00986
1.295	0.01181		1.295	0.01356
1.29667	0.00886		1.29667	0.00691
1.29833	0.00295		1.29833	0.00291
1.3	0.00591		1.3	0
1.30167	0.01476		1.30167	0.00491
1.30333	0.00886		1.30333	0.00686
1.305	0.00591		1.305	0.00972
1.30667	0.03248		1.30667	0.01772
1.30833	0.01772		1.30833	0.01772
1.31	0.00295		1.31	0.00491
1.31167	0.01476		1.31167	0.00195
1.31333	0.00295		1.31333	0.00786
1.315	0		1.315	0.00391
1.31667	0.00591		1.31667	0.00686
1.31833	0		1.31833	0.00981
1.32	0.00295		1.32	0
1.32167	0.00591		1.32167	0
1.32333	0.00591		1.32333	0.0035
1.325	0		1.325	0.02181
1.32667	0.00591		1.32667	0.00986
1.32833	0.00295		1.32833	0.01356
1.33	0.02362		1.33	0.00691
1.33167	0.00591		1.33167	0.00291
1.33333	0.00295		1.33333	0
1.335	0		1.335	0.00491
1.33667	0		1.33667	0.00686
1.33833	0.00886		1.33833	0.00972
1.34	0.00591		1.34	0.01772
1.34167	0.00591		1.34167	0.01772
1.34333	0.00295		1.34333	0.00491
1.345	0.00295		1.345	0.00195
1.34667	0.01476		1.34667	0.00786
1.34833	0.00591		1.34833	0.00391
1.35	0.01181		1.35	0.00686
1.35167	0.00591		1.35167	0.00981
1.35333	0		1.35333	0
1.355	0.00886		1.355	0
1.35667	0.00886		1.35667	0.0035
1.35833	0.00295		1.35833	0.02181
1.36	0.00591		1.36	0.00986
1.36167	0.01476		1.36167	0.01356
1.36333	0.00886		1.36333	0.00691
1.365	0.00591		1.365	0.00291
1.36667	0.01181		1.36667	0
1.36833	0.00591		1.36833	0.00491
1.37	0.00591		1.37	0.00686
1.37167	0.01181		1.37167	0.00972
1.37333	0.01181		1.37333	0.01772
1.375	0.00295		1.375	0.01772
1.37667	0		1.37667	0.00491
1.37833	0.01476		1.37833	0.00195
1.38	0.00295		1.38	0.00786
1.38167	0.00591		1.38167	0.00391
1.38333	0.00295		1.38333	0.00686
1.385	0		1.385	0.00981
1.38667	0.00591		1.38667	0
1.38833	0.01476		1.38833	0
1.39	0.00591		1.39	0.0035
1.39167	0.01181		1.39167	0.02181
1.39333	0.00591		1.39333	0.00986
1.395	0.00295		1.395	0.01356
1.39667	0.00591		1.39667	0.00691
1.39833	0.00295		1.39833	0.00291
1.4	0.00295		1.4	0
1.40167	0		1.40167	0.00491
1.40333	0.00295		1.40333	0.00686
1.405	0.00295		1.405	0.00972
1.40667	0.02067		1.40667	0.01772
1.40833	0.00295		1.40833	0.01772
1.41	0.01181		1.41	0.00491
1.41167	0.00295		1.41167	0.00195
1.41333	0.00591		1.41333	0.00786
1.415	0.00591		1.415	0.00391
1.41667	0.00295		1.41667	0.00686
1.41833	0.01181		1.41833	0.00981
1.42	0.01181		1.42	0
1.42167	0.01181		1.42167	0
1.42333	0.00591		1.42333	0.0035
1.425	0.01181		1.425	0.02181
1.42667	0.00295		1.42667	0.00986
1.42833	0.00591		1.42833	0.01356
1.43	0.00886		1.43	0.00691
1.43167	0.02657		1.43167	0.00291
1.43333	0.00591		1.43333	0
1.435	0.01181		1.435	0.00491
1.43667	0.00295		1.43667	0.00686
1.43833	0		1.43833	0.00972
1.44	0.00886		1.44	0.01772
1.44167	0.00591		1.44167	0.01772
1.44333	0.00295		1.44333	0.00491
1.445	0.00295		1.445	0.00195
1.44667	0.00886		1.44667	0.00786
1.44833	0.00295		1.44833	0.00391
1.45	0.01772		1.45	0.00686
1.45167	0.00295		1.45167	0.00981
1.45333	0.01181		1.45333	0
1.455	0.00295		1.455	0
1.45667	0.00295		1.45667	0.0035
1.45833	0.01181		1.45833	0.02181
1.46	0.01181		1.46	0.00986
1.46167	0.00591		1.46167	0.01356
1.46333	0.00295		1.46333	0.00691
1.465	0.01181		1.465	0.00291
1.46667	0		1.46667	0
1.46833	0.01181		1.46833	0.00491
1.47	0.00295		1.47	0.00686
1.47167	0.00591		1.47167	0.00972
1.47333	0		1.47333	0.01772
1.475	0.01181		1.475	0.01772
1.47667	0.00591		1.47667	0.00491
1.47833	0.01476		1.47833	0.00195
1.48	0.00591		1.48	0.00786
1.48167	0.00886		1.48167	0.00391
1.48333	0.00886		1.48333	0.00686
1.485	0.01772		1.485	0.00981
1.48667	0.00295		1.48667	0
1.48833	0.00886		1.48833	0
1.49	0.00591		1.49	0.0035
1.49167	0.00295		1.49167	0.02181
1.49333	0		1.49333	0.00986
1.495	0.00295		1.495	0.01356
1.49667	0.00295		1.49667	0.00691
1.49833	0.00295		1.49833	0.00291
1.5	0.00295		1.5	0
1.50167	0.01476		1.50167	0.00491
1.50333	0.01181		1.50333	0.00686
1.505	0.02067		1.505	0.00972
1.50667	0.00591		1.50667	0.01772
1.50833	0		1.50833	0.01772
1.51	0.00295		1.51	0.00491
1.51167	0.00591		1.51167	0.00195
1.51333	0.00591		1.51333	0.00786
1.515	0		1.515	0.00391
1.51667	0.00886		1.51667	0.00686
1.51833	0.00591		1.51833	0.00981
1.52	0.03248		1.52	0
1.52167	0.02362		1.52167	0
1.52333	0		1.52333	0.0035
1.525	0.01772		1.525	0.02181
1.52667	0.01181		1.52667	0.00986
1.52833	0.00295		1.52833	0.01356
1.53	0		1.53	0.00691
1.53167	0.01476		1.53167	0.00291
1.53333	0.00295		1.53333	0
1.535	0		1.535	0.00491
1.53667	0.00591		1.53667	0.00686
1.53833	0.00886		1.53833	0.00972
1.54	0.00886		1.54	0.01772
1.54167	0.00886		1.54167	0.01772
1.54333	0.00591		1.54333	0.00491
1.545	0.01181		1.545	0.00195
1.54667	0.00591		1.54667	0.00786
1.54833	0.00295		1.54833	0.00391
1.55	0.00886		1.55	0.00686
1.55167	0.00886		1.55167	0.00981
1.55333	0.00591		1.55333	0
1.555	0.01181		1.555	0
1.55667	0.00591		1.55667	0.0035
1.55833	0.00295		1.55833	0.02181
1.56	0.01181		1.56	0.00986
1.56167	0.00295		1.56167	0.01356
1.56333	0.02953		1.56333	0.00691
1.565	0.01476		1.565	0.00291
1.56667	0.00591		1.56667	0
1.56833	0.00295		1.56833	0.00491
1.57	0.00591		1.57	0.00686
1.57167	0		1.57167	0.00972
1.57333	0.00295		1.57333	0.01772
1.575	0		1.575	0.01772
1.57667	0.00591		1.57667	0.00491
1.57833	0		1.57833	0.00195
1.58	0.00591		1.58	0.00786
1.58167	0.00295		1.58167	0.00391
1.58333	0.01476		1.58333	0.00686
1.585	0.00295		1.585	0.00981
1.58667	0.00591		1.58667	0
1.58833	0.02067		1.58833	0
1.59	0.00591		1.59	0.0035
1.59167	0.00591		1.59167	0.02181
1.59333	0.00886		1.59333	0.00986
1.595	0.00591		1.595	0.01356
1.59667	0		1.59667	0.00691
1.59833	0.00886		1.59833	0.00291
1.6	0.00591		1.6	0
1.60167	0		1.60167	0.00491
1.60333	0		1.60333	0.00686
1.605	0.00591		1.605	0.00972
1.60667	0.00295		1.60667	0.01772
1.60833	0.00886		1.60833	0.01772
1.61	0.01181		1.61	0.00491
1.61167	0.00591		1.61167	0.00195
1.61333	0.01476		1.61333	0.00786
1.615	0.01181		1.615	0.00391
1.61667	0.00886		1.61667	0.00686
1.61833	0.00295		1.61833	0.00981
1.62	0.00886		1.62	0
1.62167	0.00295		1.62167	0
1.62333	0.01181		1.62333	0.0035
1.625	0.00295		1.625	0.02181
1.62667	0.00295		1.62667	0.00986
1.62833	0.00886		1.62833	0.01356
1.63	0.00295		1.63	0.00691
1.63167	0.01772		1.63167	0.00291
1.63333	0.00591		1.63333	0
1.635	0		1.635	0.00491
1.63667	0.01181		1.63667	0.00686
1.63833	0.00295		1.63833	0.00972
1.64	0.01181		1.64	0.01772
1.64167	0.00591		1.64167	0.01772
1.64333	0.01772		1.64333	0.00491
1.645	0.00886		1.645	0.00195
1.64667	0.01476		1.64667	0.00786
1.64833	0.00886		1.64833	0.00391
1.65	0.00886		1.65	0.00686
1.65167	0.01181		1.65167	0.00981
1.65333	0.00886		1.65333	0
1.655	0.00886		1.655	0
1.65667	0.00295		1.65667	0.0035
1.65833	0.00591		1.65833	0.02181
1.66	0.00295		1.66	0.00986
1.66167	0.00591		1.66167	0.01356
1.66333	0.01772		1.66333	0.00691
1.665	0		1.665	0.00291
1.66667	0.01476		1.66667	0
1.66833	0.01476		1.66833	0.00491
1.67	0.00591		1.67	0.00686
1.67167	0.00591		1.67167	0.00972
1.67333	0		1.67333	0.01772
1.675	0.01772		1.675	0.01772
1.67667	0.01476		1.67667	0.00491
1.67833	0.00591		1.67833	0.00195
1.68	0.01476		1.68	0.00786
1.68167	0.00886		1.68167	0.00391
1.68333	0.00591		1.68333	0.00686
1.685	0.00295		1.685	0.00981
1.68667	0.00295		1.68667	0
1.68833	0.00886		1.68833	0
1.69	0.02067		1.69	0.0035
1.69167	0.00295		1.69167	0.02181
1.69333	0.00591		1.69333	0.00986
1.695	0.00886		1.695	0.01356
1.69667	0.00886		1.69667	0.00691
1.69833	0		1.69833	0.00291
1.7	0.01181		1.7	0
1.70167	0.01476		1.70167	0.00491
1.70333	0.00591		1.70333	0.00686
1.705	0.00295		1.705	0.00972
1.70667	0.00886		1.70667	0.01772
1.70833	0.00886		1.70833	0.01772
1.71	0.00591		1.71	0.00491
1.71167	0.00591		1.71167	0.00195
1.71333	0.00295		1.71333	0.00786
1.715	0.00886		1.715	0.00391
1.71667	0.00591		1.71667	0.00686
1.71833	0.01476		1.71833	0.00981
1.72	0.01772		1.72	0
1.72167	0.02657		1.72167	0
1.72333	0		1.72333	0.0035
1.725	0.00886		1.725	0.02181
1.72667	0.01181		1.72667	0.00986
1.72833	0.01772		1.72833	0.01356
1.73	0.00886		1.73	0.00691
1.73167	0		1.73167	0.00291
1.73333	0.01181		1.73333	0
1.735	0.00886		1.735	0.00491
1.73667	0.01476		1.73667	0.00686
1.73833	0.00886		1.73833	0.00972
1.74	0.01772		1.74	0.01772
1.74167	0.01476		1.74167	0.01772
1.74333	0.01181		1.74333	0.00491
1.745	0		1.745	0.00195
1.74667	0		1.74667	0.00786
1.74833	0.01476		1.74833	0.00391
1.75	0.00295		1.75	0.00686
1.75167	0.00295		1.75167	0.00981
1.75333	0.01181		1.75333	0
1.755	0.00886		1.755	0
1.75667	0.01181		1.75667	0.0035
1.75833	0.00591		1.75833	0.02181
1.76	0.00886		1.76	0.00986
1.76167	0.00591		1.76167	0.01356
1.76333	0		1.76333	0.00691
1.765	0.01772		1.765	0.00291
1.76667	0.00295		1.76667	0
1.76833	0.00591		1.76833	0.00491
1.77	0.00591		1.77	0.00686
1.77167	0		1.77167	0.00972
1.77333	0.00295		1.77333	0.01772
1.775	0.00295		1.775	0.01772
1.77667	0.00295		1.77667	0.00491
1.77833	0.00591		1.77833	0.00195
1.78	0		1.78	0.00786
1.78167	0.01181		1.78167	0.00391
1.78333	0.00295		1.78333	0.00686
1.785	0.00295		1.785	0.00981
1.78667	0.00295		1.78667	0
1.78833	0.00295		1.78833	0
1.79	0.00591		1.79	0.0035
1.79167	0.00295		1.79167	0.02181
1.79333	0.00591		1.79333	0.00986
1.795	0.00591		1.795	0.01356
1.79667	0		1.79667	0.00691
1.79833	0.00886		1.79833	0.00291
1.8	0.00591		1.8	0
1.80167	0.00295		1.80167	0.00491
1.80333	0.00886		1.80333	0.00686
1.805	0.00295		1.805	0.00972
1.80667	0.01772		1.80667	0.01772
1.80833	0.01181		1.80833	0.01772
1.81	0.01181		1.81	0.00491
1.81167	0.00591		1.81167	0.00195
1.81333	0		1.81333	0.00786
1.815	0.00591		1.815	0.00391
1.81667	0.00295		1.81667	0.00686
1.81833	0.00886		1.81833	0.00981
1.82	0.00295		1.82	0
1.82167	0.00591		1.82167	0
1.82333	0.00591		1.82333	0.0035
1.825	0.01181		1.825	0.02181
1.82667	0.00591		1.82667	0.00986
1.82833	0.01181		1.82833	0.01356
1.83	0.00886		1.83	0.00691
1.83167	0.00591		1.83167	0.00291
1.83333	0.00591		1.83333	0
1.835	0.00295		1.835	0.00491
1.83667	0.00886		1.83667	0.00686
1.83833	0.00886		1.83833	0.00972
1.84	0.00295		1.84	0.01772
1.84167	0.00591		1.84167	0.01772
1.84333	0		1.84333	0.00491
1.845	0.00591		1.845	0.00195
1.84667	0.00295		1.84667	0.00786
1.84833	0.01476		1.84833	0.00391
1.85	0.02362		1.85	0.00686
1.85167	0.00591		1.85167	0.00981
1.85333	0.00295		1.85333	0
1.855	0.00295		1.855	0
1.85667	0.00886		1.85667	0.0035
1.85833	0		1.85833	0.02181
1.86	0.00886		1.86	0.00986
1.86167	0.00295		1.86167	0.01356
1.86333	0.00591		1.86333	0.00691
1.865	0.00295		1.865	0.00291
1.86667	0.00886		1.86667	0
1.86833	0.00591		1.86833	0.00491
1.87	0.00886		1.87	0.00686
1.87167	0.00886		1.87167	0.00972
1.87333	0.01772		1.87333	0.01772
1.875	0.01181		1.875	0.01772
1.87667	0.01181		1.87667	0.00491
1.87833	0.00295		1.87833	0.00195
1.88	0.00295		1.88	0.00786
1.88167	0.01181		1.88167	0.00391
1.88333	0		1.88333	0.00686
1.885	0		1.885	0.00981
1.88667	0.00591		1.88667	0
1.88833	0.00591		1.88833	0
1.89	0.01476		1.89	0.0035
1.89167	0.00295		1.89167	0.02181
1.89333	0.00886		1.89333	0.00986
1.895	0.00591		1.895	0.01356
1.89667	0		1.89667	0.00691
1.89833	0.00591		1.89833	0.00291
1.9	0.00591		1.9	0
1.90167	0.00295		1.90167	0.00491
1.90333	0.00591		1.90333	0.00686
1.905	0.00591		1.905	0.00972
1.90667	0		1.90667	0.01772
1.90833	0		1.90833	0.01772
1.91	0.00886		1.91	0.00491
1.91167	0.00591		1.91167	0.00195
1.91333	0.00295		1.91333	0.00786
1.915	0.00295		1.915	0.00391
1.91667	0		1.91667	0.00686
1.91833	0.00591		1.91833	0.00981
1.92	0.01181		1.92	0
1.92167	0.01476		1.92167	0
1.92333	0.00886		1.92333	0.0035
1.925	0.02067		1.925	0.02181
1.92667	0.02362		1.92667	0.00986
1.92833	0.01181		1.92833	0.01356
1.93	0.00295		1.93	0.00691
1.93167	0.00591		1.93167	0.00291
1.93333	0		1.93333	0
1.935	0.00591		1.935	0.00491
1.93667	0.01476		1.93667	0.00686
1.93833	0.00591		1.93833	0.00972
1.94	0.00591		1.94	0.01772
1.94167	0.00591		1.94167	0.01772
1.94333	0.00295		1.94333	0.00491
1.945	0.00295		1.945	0.00195
1.94667	0.01181		1.94667	0.00786
1.94833	0.01772		1.94833	0.00391
1.95	0.00591		1.95	0.00686
1.95167	0.00295		1.95167	0.00981
1.95333	0.01181		1.95333	0
1.955	0.00295		1.955	0
1.95667	0.00591		1.95667	0.0035
1.95833	0.00591		1.95833	0.02181
1.96	0.00886		1.96	0.00986
1.96167	0.00295		1.96167	0.01356
1.96333	0.00886		1.96333	0.00691
1.965	0.01476		1.965	0.00291
1.96667	0.02067		1.96667	0
1.96833	0.00886		1.96833	0.00491
1.97	0.00295		1.97	0.00686
1.97167	0.00591		1.97167	0.00972
1.97333	0.02362		1.97333	0.01772
1.975	0.02362		1.975	0.01772
1.97667	0		1.97667	0.00491
1.97833	0.00591		1.97833	0.00195
1.98	0.00886		1.98	0.00786
1.98167	0.01181		1.98167	0.00391
1.98333	0.00886		1.98333	0.00686
1.985	0.00591		1.985	0.00981
1.98667	0.01476		1.98667	0
1.98833	0.00591		1.98833	0
1.99	0		1.99	0.0035
1.99167	0.01772		1.99167	0.02181
1.99333	0.00886		1.99333	0.00986
1.995	0.00295		1.995	0.01356
1.99667	0.02067		1.99667	0.00691
1.99833	0.00295		1.99833	0.00291
2	0.01772		2	0
2.00167	0		2.00167	0.00491
2.00333	0.00886		2.00333	0.00686
2.005	0.00295		2.005	0.00972
2.00667	0.00295		2.00667	0.01772
2.00833	0.00295		2.00833	0.01772
2.01	0.01181		2.01	0.00491
2.01167	0.00591		2.01167	0.00195
2.01333	0.00591		2.01333	0.00786
2.015	0.00295		2.015	0.00391
2.01667	0.00295		2.01667	0.00686
2.01833	0.01476		2.01833	0.00981
2.02	0.00886		2.02	0
2.02167	0.00295		2.02167	0
2.02333	0.00591		2.02333	0.0035
2.025	0		2.025	0.02181
2.02667	0.01772		2.02667	0.00986
2.02833	0.02362		2.02833	0.01356
2.03	0.01772		2.03	0.00691
2.03167	0.00886		2.03167	0.00291
2.03333	0.00295		2.03333	0
2.035	0.00295		2.035	0.00491
2.03667	0.00591		2.03667	0.00686
2.03833	0		2.03833	0.00972
2.04	0.00295		2.04	0.01772
2.04167	0.01476		2.04167	0.01772
2.04333	0		2.04333	0.00491
2.045	0.00591		2.045	0.00195
2.04667	0.00591		2.04667	0.00786
2.04833	0.00295		2.04833	0.00391
2.05	0.00886		2.05	0.00686
2.05167	0.00591		2.05167	0.00981
2.05333	0.00886		2.05333	0
2.055	0.01772		2.055	0
2.05667	0.00591		2.05667	0.0035
2.05833	0.01476		2.05833	0.02181
2.06	0.02067		2.06	0.00986
2.06167	0.01181		2.06167	0.01356
2.06333	0.00886		2.06333	0.00691
2.065	0.00886		2.065	0.00291
2.06667	0.01772		2.06667	0
2.06833	0.00886		2.06833	0.00491
2.07	0.00295		2.07	0.00686
2.07167	0.00591		2.07167	0.00972
2.07333	0.00886		2.07333	0.01772
2.075	0		2.075	0.01772
2.07667	0.00886		2.07667	0.00491
2.07833	0.01181		2.07833	0.00195
2.08	0.01181		2.08	0.00786
2.08167	0.00886		2.08167	0.00391
2.08333	0.00591		2.08333	0.00686
2.085	0.01181		2.085	0.00981
2.08667	0.01772		2.08667	0
2.08833	0		2.08833	0
2.09	0.00886		2.09	0.0035
2.09167	0		2.09167	0.02181
2.09333	0.00295		2.09333	0.00986
2.095	0.00295		2.095	0.01356
2.09667	0.00591		2.09667	0.00691
2.09833	0.02362		2.09833	0.00291
2.1	0.02657		2.1	0
2.10167	0.00886		2.10167	0.00491
2.10333	0.00591		2.10333	0.00686
2.105	0.00295		2.105	0.00972
2.10667	0.00591		2.10667	0.01772
2.10833	0.00591		2.10833	0.01772
2.11	0.01181		2.11	0.00491
2.11167	0.01181		2.11167	0.00195
2.11333	0.01181		2.11333	0.00786
2.115	0.01181		2.115	0.00391
2.11667	0.01181		2.11667	0.00686
2.11833	0.00591		2.11833	0.00981
2.12	0.01476		2.12	0
2.12167	0.00886		2.12167	0
2.12333	0.00591		2.12333	0.0035
2.125	0.00295		2.125	0.02181
2.12667	0.00591		2.12667	0.00986
2.12833	0.00295		2.12833	0.01356
2.13	0.01181		2.13	0.00691
2.13167	0.02067		2.13167	0.00291
2.13333	0.00886		2.13333	0
2.135	0.01181		2.135	0.00491
2.13667	0.00295		2.13667	0.00686
2.13833	0.01181		2.13833	0.00972
2.14	0.00886		2.14	0.01772
2.14167	0.01181		2.14167	0.01772
2.14333	0.00886		2.14333	0.00491
2.145	0.00591		2.145	0.00195
2.14667	0.00591		2.14667	0.00786
2.14833	0.00886		2.14833	0.00391
2.15	0		2.15	0.00686
2.15167	0.01181		2.15167	0.00981
2.15333	0		2.15333	0
2.155	0.00295		2.155	0
2.15667	0.01476		2.15667	0.0035
2.15833	0		2.15833	0.02181
2.16	0.00886		2.16	0.00986
2.16167	0.00591		2.16167	0.01356
2.16333	0.00295		2.16333	0.00691
2.165	0.01476		2.165	0.00291
2.16667	0.00886		2.16667	0
2.16833	0		2.16833	0.00491
2.17	0.01476		2.17	0.00686
2.17167	0		2.17167	0.00972
2.17333	0.00886		2.17333	0.01772
2.175	0.00295		2.175	0.01772
2.17667	0.00295		2.17667	0.00491
2.17833	0.00295		2.17833	0.00195
2.18	0.00886		2.18	0.00786
2.18167	0.00886		2.18167	0.00391
2.18333	0.02067		2.18333	0.00686
2.185	0.01181		2.185	0.00981
2.18667	0.01181		2.18667	0
2.18833	0.02067		2.18833	0
2.19	0.01181		2.19	0.0035
2.19167	0.01181		2.19167	0.02181
2.19333	0.00295		2.19333	0.00986
2.195	0.00591		2.195	0.01356
2.19667	0		2.19667	0.00691
2.19833	0.00295		2.19833	0.00291
2.2	0		2.2	0
2.20167	0.00591		2.20167	0.00491
2.20333	0		2.20333	0.00686
2.205	0.00886		2.205	0.00972
2.20667	0.02067		2.20667	0.01772
2.20833	0.00295		2.20833	0.01772
2.21	0.01476		2.21	0.00491
2.21167	0.00295		2.21167	0.00195
2.21333	0.01181		2.21333	0.00786
2.215	0.01181		2.215	0.00391
2.21667	0.00591		2.21667	0.00686
2.21833	0		2.21833	0.00981
2.22	0.00591		2.22	0
2.22167	0.01181		2.22167	0
2.22333	0.01181		2.22333	0.0035
2.225	0		2.225	0.02181
2.22667	0.01181		2.22667	0.00986
2.22833	0.01181		2.22833	0.01356
2.23	0.00886		2.23	0.00691
2.23167	0.01181		2.23167	0.00291
2.23333	0.00886		2.23333	0
2.235	0.00591		2.235	0.00491
2.23667	0.00886		2.23667	0.00686
2.23833	0		2.23833	0.00972
2.24	0.01181		2.24	0.01772
2.24167	0.00295		2.24167	0.01772
2.24333	0.01181		2.24333	0.00491
2.245	0.01476		2.245	0.00195
2.24667	0.00295		2.24667	0.00786
2.24833	0.00591		2.24833	0.00391
2.25	0.01181		2.25	0.00686
2.25167	0.00295		2.25167	0.00981
2.25333	0.00886		2.25333	0
2.255	0.00886		2.255	0
2.25667	0.00295		2.25667	0.0035
2.25833	0		2.25833	0.02181
2.26	0.00886		2.26	0.00986
2.26167	0.00295		2.26167	0.01356
2.26333	0.00591		2.26333	0.00691
2.265	0.00591		2.265	0.00291
2.26667	0.00591		2.26667	0
2.26833	0.00886		2.26833	0.00491
2.27	0.00886		2.27	0.00686
2.27167	0.01181		2.27167	0.00972
2.27333	0.01181		2.27333	0.01772
2.275	0.01476		2.275	0.01772
2.27667	0.00295		2.27667	0.00491
2.27833	0.00295		2.27833	0.00195
2.28	0.00295		2.28	0.00786
2.28167	0.00886		2.28167	0.00391
2.28333	0.01181		2.28333	0.00686
2.285	0.00295		2.285	0.00981
2.28667	0.01476		2.28667	0
2.28833	0.01181		2.28833	0
2.29	0.00886		2.29	0.0035
2.29167	0.02067		2.29167	0.02181
2.29333	0.01772		2.29333	0.00986
2.295	0.01181		2.295	0.01356
2.29667	0.01181		2.29667	0.00691
2.29833	0.01181		2.29833	0.00291
2.3	0.00295		2.3	0
2.30167	0.00295		2.30167	0.00491
2.30333	0.01181		2.30333	0.00686
2.305	0		2.305	0.00972
2.30667	0.00591		2.30667	0.01772
2.30833	0.00295		2.30833	0.01772
2.31	0.01772		2.31	0.00491
2.31167	0.01476		2.31167	0.00195
2.31333	0.00295		2.31333	0.00786
2.315	0.00886		2.315	0.00391
2.31667	0.00886		2.31667	0.00686
2.31833	0.02067		2.31833	0.00981
2.32	0.00295		2.32	0
2.32167	0		2.32167	0
2.32333	0.01476		2.32333	0.0035
2.325	0.01476		2.325	0.02181
2.32667	0.02067		2.32667	0.00986
2.32833	0.00591		2.32833	0.01356
2.33	0.00295		2.33	0.00691
2.33167	0.00886		2.33167	0.00291
2.33333	0.00591		2.33333	0
2.335	0		2.335	0.00491
2.33667	0.00591		2.33667	0.00686
2.33833	0.00886		2.33833	0.00972
2.34	0.00886		2.34	0.01772
2.34167	0.00295		2.34167	0.01772
2.34333	0.01181		2.34333	0.00491
2.345	0		2.345	0.00195
2.34667	0.00591		2.34667	0.00786
2.34833	0.01181		2.34833	0.00391
2.35	0.00886		2.35	0.00686
2.35167	0		2.35167	0.00981
2.35333	0.00295		2.35333	0
2.355	0		2.355	0
2.35667	0.02362		2.35667	0.0035
2.35833	0.01181		2.35833	0.02181
2.36	0.00886		2.36	0.00986
2.36167	0.00591		2.36167	0.01356
2.36333	0.01181		2.36333	0.00691
2.365	0.01476		2.365	0.00291
2.36667	0.00886		2.36667	0
2.36833	0.00886		2.36833	0.00491
2.37	0.00295		2.37	0.00686
2.37167	0.00295		2.37167	0.00972
2.37333	0.01476		2.37333	0.01772
2.375	0.01181		2.375	0.01772
2.37667	0.00591		2.37667	0.00491
2.37833	0.00886		2.37833	0.00195
2.38	0.00295		2.38	0.00786
2.38167	0.01181		2.38167	0.00391
2.38333	0.02362		2.38333	0.00686
2.385	0.01181		2.385	0.00981
2.38667	0.00295		2.38667	0
2.38833	0.00295		2.38833	0
2.39	0		2.39	0.0035
2.39167	0.00886		2.39167	0.02181
2.39333	0.01181		2.39333	0.00986
2.395	0.00886		2.395	0.01356
2.39667	0.01181		2.39667	0.00691
2.39833	0.00591		2.39833	0.00291
2.4	0.01772		2.4	0
2.40167	0.01476		2.40167	0.00491
2.40333	0		2.40333	0.00686
2.405	0.00886		2.405	0.00972
2.40667	0.01772		2.40667	0.01772
2.40833	0.00295		2.40833	0.01772
2.41	0.00295		2.41	0.00491
2.41167	0.00295		2.41167	0.00195
2.41333	0.02362		2.41333	0.00786
2.415	0.01772		2.415	0.00391
2.41667	0.00295		2.41667	0.00686
2.41833	0.01476		2.41833	0.00981
2.42	0.02362		2.42	0
2.42167	0.01181		2.42167	0
2.42333	0		2.42333	0.0035
2.425	0.00295		2.425	0.02181
2.42667	0.01181		2.42667	0.00986
2.42833	0.00886		2.42833	0.01356
2.43	0.01181		2.43	0.00691
2.43167	0.01476		2.43167	0.00291
2.43333	0.00886		2.43333	0
2.435	0.00886		2.435	0.00491
2.43667	0.00591		2.43667	0.00686
2.43833	0.00295		2.43833	0.00972
2.44	0.01181		2.44	0.01772
2.44167	0.02067		2.44167	0.01772
2.44333	0.00295		2.44333	0.00491
2.445	0.01476		2.445	0.00195
2.44667	0.01181		2.44667	0.00786
2.44833	0.00886		2.44833	0.00391
2.45	0.01772		2.45	0.00686
2.45167	0.02067		2.45167	0.00981
2.45333	0.00591		2.45333	0
2.455	0.00591		2.455	0
2.45667	0.00886		2.45667	0.0035
2.45833	0.00295		2.45833	0.02181
2.46	0.00295		2.46	0.00986
2.46167	0.00591		2.46167	0.01356
2.46333	0.00886		2.46333	0.00691
2.465	0.01181		2.465	0.00291
2.46667	0.01772		2.46667	0
2.46833	0.02067		2.46833	0.00491
2.47	0.00591		2.47	0.00686
2.47167	0		2.47167	0.00972
2.47333	0.00886		2.47333	0.01772
2.475	0.00295		2.475	0.01772
2.47667	0.01476		2.47667	0.00491
2.47833	0		2.47833	0.00195
2.48	0.00591		2.48	0.00786
2.48167	0.00591		2.48167	0.00391
2.48333	0.00886		2.48333	0.00686
2.485	0.01476		2.485	0.00981
2.48667	0.00295		2.48667	0
2.48833	0.00295		2.48833	0
2.49	0		2.49	0.0035
2.49167	0.00295		2.49167	0.02181
2.49333	0.01476		2.49333	0.00986
2.495	0.01476		2.495	0.01356
2.49667	0.02067		2.49667	0.00691
2.49833	0.02067		2.49833	0.00291
2.5	0.01772		2.5	0
2.50167	0.00591		2.50167	0.00491
2.50333	0.00295		2.50333	0.00686
2.505	0.01181		2.505	0.00972
2.50667	0		2.50667	0.01772
2.50833	0.01181		2.50833	0.01772
2.51	0.00886		2.51	0.00491
2.51167	0.00295		2.51167	0.00195
2.51333	0.00886		2.51333	0.00786
2.515	0.00295		2.515	0.00391
2.51667	0.00295		2.51667	0.00686
2.51833	0.01476		2.51833	0.00981
2.52	0.01181		2.52	0
2.52167	0.00591		2.52167	0
2.52333	0.00295		2.52333	0.0035
2.525	0.00886		2.525	0.02181
2.52667	0.00295		2.52667	0.00986
2.52833	0.00295		2.52833	0.01356
2.53	0.00886		2.53	0.00691
2.53167	0.00591		2.53167	0.00291
2.53333	0.01181		2.53333	0
2.535	0.00886		2.535	0.00491
2.53667	0.00295		2.53667	0.00686
2.53833	0.00886		2.53833	0.00972
2.54	0.00295		2.54	0.01772
2.54167	0		2.54167	0.01772
2.54333	0.00591		2.54333	0.00491
2.545	0.00886		2.545	0.00195
2.54667	0.00591		2.54667	0.00786
2.54833	0.00295		2.54833	0.00391
2.55	0		2.55	0.00686
2.55167	0.01181		2.55167	0.00981
2.55333	0.00591		2.55333	0
2.555	0		2.555	0
2.55667	0.01181		2.55667	0.0035
2.55833	0.00295		2.55833	0.02181
2.56	0.00295		2.56	0.00986
2.56167	0.00591		2.56167	0.01356
2.56333	0.00591		2.56333	0.00691
2.565	0.00295		2.565	0.00291
2.56667	0.00295		2.56667	0
2.56833	0.01181		2.56833	0.00491
2.57	0.00591		2.57	0.00686
2.57167	0.00886		2.57167	0.00972
2.57333	0.00591		2.57333	0.01772
2.575	0.01476		2.575	0.01772
2.57667	0.00295		2.57667	0.00491
2.57833	0.01181		2.57833	0.00195
2.58	0.01772		2.58	0.00786
2.58167	0.00295		2.58167	0.00391
2.58333	0.02067		2.58333	0.00686
2.585	0.00591		2.585	0.00981
2.58667	0.01772		2.58667	0
2.58833	0.00886		2.58833	0
2.59	0.02067		2.59	0.0035
2.59167	0.01181		2.59167	0.02181
2.59333	0.00295		2.59333	0.00986
2.595	0.00886		2.595	0.01356
2.59667	0.01476		2.59667	0.00691
2.59833	0		2.59833	0.00291
2.6	0.00886		2.6	0
2.60167	0.00886		2.60167	0.00491
2.60333	0.01181		2.60333	0.00686
2.605	0.00591		2.605	0.00972
2.60667	0.00295		2.60667	0.01772
2.60833	0.01772		2.60833	0.01772
2.61	0.01181		2.61	0.00491
2.61167	0.00591		2.61167	0.00195
2.61333	0.00591		2.61333	0.00786
2.615	0.01772		2.615	0.00391
2.61667	0.01181		2.61667	0.00686
2.61833	0.01181		2.61833	0.00981
2.62	0.00295		2.62	0
2.62167	0		2.62167	0
2.62333	0.00295		2.62333	0.0035
2.625	0.01181		2.625	0.02181
2.62667	0		2.62667	0.00986
2.62833	0.00295		2.62833	0.01356
2.63	0.00886		2.63	0.00691
2.63167	0.02067		2.63167	0.00291
2.63333	0.00295		2.63333	0
2.635	0.00591		2.635	0.00491
2.63667	0.02657		2.63667	0.00686
2.63833	0.00591		2.63833	0.00972
2.64	0.00886		2.64	0.01772
2.64167	0.01181		2.64167	0.01772
2.64333	0.00295		2.64333	0.00491
2.645	0.02067		2.645	0.00195
2.64667	0.00295		2.64667	0.00786
2.64833	0.01181		2.64833	0.00391
2.65	0.00295		2.65	0.00686
2.65167	0.00295		2.65167	0.00981
2.65333	0.01181		2.65333	0
2.655	0		2.655	0
2.65667	0.00886		2.65667	0.0035
2.65833	0.01181		2.65833	0.02181
2.66	0.01181		2.66	0.00986
2.66167	0.01476		2.66167	0.01356
2.66333	0.01181		2.66333	0.00691
2.665	0.00591		2.665	0.00291
2.66667	0.00295		2.66667	0
2.66833	0.01476		2.66833	0.00491
2.67	0.01181		2.67	0.00686
2.67167	0.01181		2.67167	0.00972
2.67333	0.00591		2.67333	0.01772
2.675	0.01181		2.675	0.01772
2.67667	0.00886		2.67667	0.00491
2.67833	0.01772		2.67833	0.00195
2.68	0.01181		2.68	0.00786
2.68167	0.00591		2.68167	0.00391
2.68333	0		2.68333	0.00686
2.685	0		2.685	0.00981
2.68667	0.00295		2.68667	0
2.68833	0.00886		2.68833	0
2.69	0.00295		2.69	0.0035
2.69167	0.00591		2.69167	0.02181
2.69333	0.00886		2.69333	0.00986
2.695	0.00591		2.695	0.01356
2.69667	0.00886		2.69667	0.00691
2.69833	0.00295		2.69833	0.00291
2.7	0.00886		2.7	0
2.70167	0.00295		2.70167	0.00491
2.70333	0		2.70333	0.00686
2.705	0.01772		2.705	0.00972
2.70667	0.00886		2.70667	0.01772
2.70833	0.00886		2.70833	0.01772
2.71	0.01181		2.71	0.00491
2.71167	0.01772		2.71167	0.00195
2.71333	0.00886		2.71333	0.00786
2.715	0.00886		2.715	0.00391
2.71667	0.00886		2.71667	0.00686
2.71833	0.00591		2.71833	0.00981
2.72	0.00591		2.72	0
2.72167	0.01772		2.72167	0
2.72333	0.00886		2.72333	0.0035
2.725	0		2.725	0.02181
2.72667	0		2.72667	0.00986
2.72833	0.01181		2.72833	0.01356
2.73	0.00295		2.73	0.00691
2.73167	0.00886		2.73167	0.00291
2.73333	0.00591		2.73333	0
2.735	0.00295		2.735	0.00491
2.73667	0.00886		2.73667	0.00686
2.73833	0.00295		2.73833	0.00972
2.74	0.00591		2.74	0.01772
2.74167	0.00591		2.74167	0.01772
2.74333	0.00886		2.74333	0.00491
2.745	0.00591		2.745	0.00195
2.74667	0.00295		2.74667	0.00786
2.74833	0.00886		2.74833	0.00391
2.75	0.00591		2.75	0.00686
2.75167	0.01772		2.75167	0.00981
2.75333	0		2.75333	0
2.755	0		2.755	0
2.75667	0.01181		2.75667	0.0035
2.75833	0.01181		2.75833	0.02181
2.76	0		2.76	0.00986
2.76167	0.00591		2.76167	0.01356
2.76333	0.00886		2.76333	0.00691
2.765	0.00295		2.765	0.00291
2.76667	0.01181		2.76667	0
2.76833	0.00591		2.76833	0.00491
2.77	0.01476		2.77	0.00686
2.77167	0.00886		2.77167	0.00972
2.77333	0.00295		2.77333	0.01772
2.775	0.00886		2.775	0.01772
2.77667	0.00886		2.77667	0.00491
2.77833	0.00591		2.77833	0.00195
2.78	0.01476		2.78	0.00786
2.78167	0		2.78167	0.00391
2.78333	0.01476		2.78333	0.00686
2.785	0.00295		2.785	0.00981
2.78667	0.00591		2.78667	0
2.78833	0.00591		2.78833	0
2.79	0		2.79	0.0035
2.79167	0.00886		2.79167	0.02181
2.79333	0.00295		2.79333	0.00986
2.795	0.00591		2.795	0.01356
2.79667	0.01181		2.79667	0.00691
2.79833	0.00886		2.79833	0.00291
2.8	0.01772		2.8	0
2.80167	0.00591		2.80167	0.00491
2.80333	0.00886		2.80333	0.00686
2.805	0.02657		2.805	0.00972
2.80667	0.01476		2.80667	0.01772
2.80833	0.00886		2.80833	0.01772
2.81	0.01476		2.81	0.00491
2.81167	0.01476		2.81167	0.00195
2.81333	0.00886		2.81333	0.00786
2.815	0.02362		2.815	0.00391
2.81667	0.01772		2.81667	0.00686
2.81833	0.01772		2.81833	0.00981
2.82	0.00295		2.82	0
2.82167	0.00295		2.82167	0
2.82333	0.01181		2.82333	0.0035
2.825	0.00295		2.825	0.02181
2.82667	0.01476		2.82667	0.00986
2.82833	0.01772		2.82833	0.01356
2.83	0.00295		2.83	0.00691
2.83167	0.00295		2.83167	0.00291
2.83333	0.01181		2.83333	0
2.835	0.01181		2.835	0.00491
2.83667	0.00886		2.83667	0.00686
2.83833	0.00295		2.83833	0.00972
2.84	0.00295		2.84	0.01772
2.84167	0.00295		2.84167	0.01772
2.84333	0.00295		2.84333	0.00491
2.845	0		2.845	0.00195
2.84667	0		2.84667	0.00786
2.84833	0.01181		2.84833	0.00391
2.85	0.01181		2.85	0.00686
2.85167	0.01476		2.85167	0.00981
2.85333	0.01772		2.85333	0
2.855	0.01476		2.855	0
2.85667	0.01181		2.85667	0.0035
2.85833	0.01476		2.85833	0.02181
2.86	0.00591		2.86	0.00986
2.86167	0.00295		2.86167	0.01356
2.86333	0		2.86333	0.00691
2.865	0.00295		2.865	0.00291
2.86667	0.00886		2.86667	0
2.86833	0.00295		2.86833	0.00491
2.87	0.00295		2.87	0.00686
2.87167	0.00591		2.87167	0.00972
2.87333	0.00295		2.87333	0.01772
2.875	0.00295		2.875	0.01772
2.87667	0.00886		2.87667	0.00491
2.87833	0		2.87833	0.00195
2.88	0.00591		2.88	0.00786
2.88167	0.00886		2.88167	0.00391
2.88333	0.00591		2.88333	0.00686
2.885	0.00295		2.885	0.00981
2.88667	0.00295		2.88667	0
2.88833	0.00295		2.88833	0
2.89	0		2.89	0.0035
2.89167	0.00295		2.89167	0.02181
2.89333	0.00295		2.89333	0.00986
2.895	0		2.895	0.01356
2.89667	0.01181		2.89667	0.00691
2.89833	0.01476		2.89833	0.00291
2.9	0		2.9	0
2.90167	0.01181		2.90167	0.00491
2.90333	0.01476		2.90333	0.00686
2.905	0.01181		2.905	0.00972
2.90667	0.00886		2.90667	0.01772
2.90833	0.01181		2.90833	0.01772
2.91	0.00295		2.91	0.00491
2.91167	0.01772		2.91167	0.00195
2.91333	0.00591		2.91333	0.00786
2.915	0.00295		2.915	0.00391
2.91667	0.00295		2.91667	0.00686
2.91833	0.00295		2.91833	0.00981
2.92	0.00591		2.92	0
2.92167	0.00295		2.92167	0
2.92333	0		2.92333	0.0035
2.925	0		2.925	0.02181
2.92667	0		2.92667	0.00986
2.92833	0.01181		2.92833	0.01356
2.93	0.01476		2.93	0.00691
2.93167	0.00886		2.93167	0.00291
2.93333	0.02067		2.93333	0
2.935	0.01181		2.935	0.00491
2.93667	0		2.93667	0.00686
2.93833	0.00591		2.93833	0.00972
2.94	0.00295		2.94	0.01772
2.94167	0.00295		2.94167	0.01772
2.94333	0.00295		2.94333	0.00491
2.945	0.01181		2.945	0.00195
2.94667	0		2.94667	0.00786
2.94833	0.00295		2.94833	0.00391
2.95	0		2.95	0.00686
2.95167	0.00591		2.95167	0.00981
2.95333	0.00591		2.95333	0
2.955	0.00886		2.955	0
2.95667	0.02362		2.95667	0.0035
2.95833	0.00295		2.95833	0.02181
2.96	0.00886		2.96	0.00986
2.96167	0.02067		2.96167	0.01356
2.96333	0.00295		2.96333	0.00691
2.965	0		2.965	0.00291
2.96667	0.00295		2.96667	0
2.96833	0.00591		2.96833	0.00491
2.97	0.00886		2.97	0.00686
2.97167	0.00295		2.97167	0.00972
2.97333	0.01476		2.97333	0.01772
2.975	0.00886		2.975	0.01772
2.97667	0.01476		2.97667	0.00491
2.97833	0.01476		2.97833	0.00195
2.98	0		2.98	0.00786
2.98167	0.00295		2.98167	0.00391
2.98333	0.00886		2.98333	0.00686
2.985	0.00591		2.985	0.00981
2.98667	0.00295		2.98667	0
2.98833	0.00295		2.98833	0
2.99	0.00591		2.99	0.0035
2.99167	0.00886		2.99167	0.02181
2.99333	0.01772		2.99333	0.00986
2.995	0.00591		2.995	0.01356
2.99667	0.01181		2.99667	0.00691
2.99833	0.00886		2.99833	0.00291
3	0.01181		3	0
3.00167	0.00591		3.00167	0.00491
3.00333	0.00886		3.00333	0.00686
3.005	0.00591		3.005	0.00972
3.00667	0.00295		3.00667	0.01772
3.00833	0.00591		3.00833	0.01772
3.01	0.00886		3.01	0.00491
3.01167	0.00591		3.01167	0.00195
3.01333	0.00295		3.01333	0.00786
3.015	0.01476		3.015	0.00391
3.01667	0.00295		3.01667	0.00686
3.01833	0.00295		3.01833	0.00981
3.02	0.00591		3.02	0
3.02167	0.00886		3.02167	0
3.02333	0.01476		3.02333	0.0035
3.025	0.00591		3.025	0.02181
3.02667	0.01181		3.02667	0.00986
3.02833	0.01181		3.02833	0.01356
3.03	0.00591		3.03	0.00691
3.03167	0.01476		3.03167	0.00291
3.03333	0		3.03333	0
3.035	0.00295		3.035	0.00491
3.03667	0		3.03667	0.00686
3.03833	0.01181		3.03833	0.00972
3.04	0.00591		3.04	0.01772
3.04167	0.01181		3.04167	0.01772
3.04333	0.00295		3.04333	0.00491
3.045	0.00295		3.045	0.00195
3.04667	0		3.04667	0.00786
3.04833	0.01772		3.04833	0.00391
3.05	0.02067		3.05	0.00686
3.05167	0.00295		3.05167	0.00981
3.05333	0.00886		3.05333	0
3.055	0.00295		3.055	0
3.05667	0.01181		3.05667	0.0035
3.05833	0		3.05833	0.02181
3.06	0.00886		3.06	0.00986
3.06167	0.00886		3.06167	0.01356
3.06333	0		3.06333	0.00691
3.065	0.00295		3.065	0.00291
3.06667	0.00295		3.06667	0
3.06833	0		3.06833	0.00491
3.07	0.01181		3.07	0.00686
3.07167	0.01476		3.07167	0.00972
3.07333	0.00295		3.07333	0.01772
3.075	0.00295		3.075	0.01772
3.07667	0.00886		3.07667	0.00491
3.07833	0.00591		3.07833	0.00195
3.08	0.01476		3.08	0.00786
3.08167	0.00886		3.08167	0.00391
3.08333	0		3.08333	0.00686
3.085	0.00886		3.085	0.00981
3.08667	0.00295		3.08667	0
3.08833	0.00886		3.08833	0
3.09	0.00886		3.09	0.0035
3.09167	0.01476		3.09167	0.02181
3.09333	0.01772		3.09333	0.00986
3.095	0.00886		3.095	0.01356
3.09667	0.00591		3.09667	0.00691
3.09833	0		3.09833	0.00291
3.1	0.00886		3.1	0
3.10167	0.00295		3.10167	0.00491
3.10333	0.02362		3.10333	0.00686
3.105	0.00295		3.105	0.00972
3.10667	0.00591		3.10667	0.01772
3.10833	0.01181		3.10833	0.01772
3.11	0.00591		3.11	0.00491
3.11167	0.00295		3.11167	0.00195
3.11333	0.00295		3.11333	0.00786
3.115	0.01181		3.115	0.00391
3.11667	0		3.11667	0.00686
3.11833	0.00591		3.11833	0.00981
3.12	0.01181		3.12	0
3.12167	0.01476		3.12167	0
3.12333	0.00591		3.12333	0.0035
3.125	0.01476		3.125	0.02181
3.12667	0.01476		3.12667	0.00986
3.12833	0.00591		3.12833	0.01356
3.13	0.02362		3.13	0.00691
3.13167	0.00295		3.13167	0.00291
3.13333	0.00591		3.13333	0
3.135	0		3.135	0.00491
3.13667	0.00886		3.13667	0.00686
3.13833	0.00295		3.13833	0.00972
3.14	0.00886		3.14	0.01772
3.14167	0.01181		3.14167	0.01772
3.14333	0.01476		3.14333	0.00491
3.145	0.00591		3.145	0.00195
3.14667	0.00886		3.14667	0.00786
3.14833	0.00886		3.14833	0.00391
3.15	0.00295		3.15	0.00686
3.15167	0.01181		3.15167	0.00981
3.15333	0.00591		3.15333	0
3.155	0.00886		3.155	0
3.15667	0.01181		3.15667	0.0035
3.15833	0.00295		3.15833	0.02181
3.16	0.00591		3.16	0.00986
3.16167	0.00295		3.16167	0.01356
3.16333	0		3.16333	0.00691
3.165	0.00886		3.165	0.00291
3.16667	0.00295		3.16667	0
3.16833	0.00295		3.16833	0.00491
3.17	0.00886		3.17	0.00686
3.17167	0		3.17167	0.00972
3.17333	0.00886		3.17333	0.01772
3.175	0.01181		3.175	0.01772
3.17667	0.00591		3.17667	0.00491
3.17833	0.00886		3.17833	0.00195
3.18	0.00295		3.18	0.00786
3.18167	0.00886		3.18167	0.00391
3.18333	0.00591		3.18333	0.00686
3.185	0.00295		3.185	0.00981
3.18667	0.00886		3.18667	0
3.18833	0.00591		3.18833	0
3.19	0.00591		3.19	0.0035
3.19167	0.00886		3.19167	0.02181
3.19333	0.00295		3.19333	0.00986
3.195	0.00591		3.195	0.01356
3.19667	0.00591		3.19667	0.00691
3.19833	0		3.19833	0.00291
3.2	0.01476		3.2	0
3.20167	0.01772		3.20167	0.00491
3.20333	0.01181		3.20333	0.00686
3.205	0.01476		3.205	0.00972
3.20667	0		3.20667	0.01772
3.20833	0.01772		3.20833	0.01772
3.21	0.00591		3.21	0.00491
3.21167	0.01181		3.21167	0.00195
3.21333	0.00591		3.21333	0.00786
3.215	0.01476		3.215	0.00391
3.21667	0.01772		3.21667	0.00686
3.21833	0.01476		3.21833	0.00981
3.22	0.00591		3.22	0
3.22167	0.02067		3.22167	0
3.22333	0.02953		3.22333	0.0035
3.225	0.00295		3.225	0.02181
3.22667	0.01476		3.22667	0.00986
3.22833	0.01476		3.22833	0.01356
3.23	0.01772		3.23	0.00691
3.23167	0.02067		3.23167	0.00291
3.23333	0.00886		3.23333	0
3.235	0		3.235	0.00491
3.23667	0.01181		3.23667	0.00686
3.23833	0.00886		3.23833	0.00972
3.24	0.00295		3.24	0.01772
3.24167	0.00295		3.24167	0.01772
3.24333	0.02067		3.24333	0.00491
3.245	0.02067		3.245	0.00195
3.24667	0.00591		3.24667	0.00786
3.24833	0.00886		3.24833	0.00391
3.25	0.00591		3.25	0.00686
3.25167	0		3.25167	0.00981
3.25333	0.00295		3.25333	0
3.255	0.00591		3.255	0
3.25667	0.00591		3.25667	0.0035
3.25833	0.02657		3.25833	0.02181
3.26	0.01476		3.26	0.00986
3.26167	0.01181		3.26167	0.01356
3.26333	0.00886		3.26333	0.00691
3.265	0.00591		3.265	0.00291
3.26667	0.00295		3.26667	0
3.26833	0.01181		3.26833	0.00491
3.27	0		3.27	0.00686
3.27167	0.00591		3.27167	0.00972
3.27333	0.00295		3.27333	0.01772
3.275	0.00295		3.275	0.01772
3.27667	0.01181		3.27667	0.00491
3.27833	0.00591		3.27833	0.00195
3.28	0		3.28	0.00786
3.28167	0.00295		3.28167	0.00391
3.28333	0.01476		3.28333	0.00686
3.285	0		3.285	0.00981
3.28667	0		3.28667	0
3.28833	0		3.28833	0
3.29	0.01476		3.29	0.0035
3.29167	0		3.29167	0.02181
3.29333	0.00886		3.29333	0.00986
3.295	0.01772		3.295	0.01356
3.29667	0.00295		3.29667	0.00691
3.29833	0.00886		3.29833	0.00291
3.3	0.00591		3.3	0
3.30167	0.00886		3.30167	0.00491
3.30333	0.00886		3.30333	0.00686
3.305	0.00886		3.305	0.00972
3.30667	0.00886		3.30667	0.01772
3.30833	0.00295		3.30833	0.01772
3.31	0.00295		3.31	0.00491
3.31167	0.00295		3.31167	0.00195
3.31333	0.00295		3.31333	0.00786
3.315	0.00591		3.315	0.00391
3.31667	0.00591		3.31667	0.00686
3.31833	0.01181		3.31833	0.00981
3.32	0.00886		3.32	0
3.32167	0.00295		3.32167	0
3.32333	0.00591		3.32333	0.0035
3.325	0.01181		3.325	0.02181
3.32667	0.00591		3.32667	0.00986
3.32833	0		3.32833	0.01356
[truncated: 10,003 more rows]
