# Supplementary material for: Amyloid β oligomers inhibit growth of human cancer cells
Source: PLoS One. 2019 Sep 11;14(9):e0221563. doi: 10.1371/journal.pone.0221563 (PMC6738617; doi:10.1371/journal.pone.0221563)
Supplement: S3 Dataset — (XLSX) [file pone.0221563.s008.xlsx]

## Sheet: Sheet
Fig4a			Fig4b			Fig5A1			Fig5A2			Fig5A3			Fig5A4			Fig5A5			Fig5B1			Fig5B2			Fig5B3			Fig5B4			Fig6a			Fig6b			FigS1A1			FigS1A2			FigS1A3			FigS1A4
X	Y		X	Y		X	Y		X	Y		X	Y		X	Y		X	Y		X	Y		X	Y		X	Y		X	Y		X	Y		X	Y		X	Y		X	Y		X	Y		X	Y
1200.26	0.0507		1200.26	0		1580.21	0.0003122		1580.21	0.00054362		1580.21	4.06e-08		1580.21	0.00014738		1580.21	1.819e-11		1580.21	5.604e-05		1580.21	0.00047717		1580.21	8.003e-11		1580.21	9.095e-13		1595.64	0.00039959		1595.64	2.4673e-06		1589.42	1.2e-05		1589.42	0.00046309		1589.42	0.0006023		1589.42	2.546e-10
1200.91	0.0506		1200.91	0.00019743		1580.85	0.00021806		1580.85	0.00055728		1580.85	5.148e-08		1580.85	0.00014929		1580.85	1.819e-11		1580.85	3.598e-05		1580.85	0.00048915		1580.85	8.003e-11		1580.85	9.095e-13		1596.28	0.00040081		1596.28	4.111e-06		1591.48	-5.04e-05		1591.48	0.00051567		1591.48	0.00064307		1591.48	2.692e-10
1201.55	0.0505		1201.55	0.00040273		1581.49	0.00013959		1581.49	0.00057145		1581.49	6.521e-08		1581.49	0.00015124		1581.49	1.819e-11		1581.49	3.332e-05		1581.49	0.00050159		1581.49	8.367e-11		1581.49	9.095e-13		1596.92	0.00040228		1596.92	6.0138e-06		1593.55	7.785e-05		1593.55	0.00058186		1593.55	0.00068805		1593.55	2.838e-10
1202.19	0.0504		1202.19	0.00061166		1582.14	7.294e-05		1582.14	0.00058615		1582.14	8.249e-08		1582.14	0.00015322		1582.14	1.819e-11		1582.14	4.627e-05		1582.14	0.0005145		1582.14	8.367e-11		1582.14	9.095e-13		1597.57	0.00040395		1597.57	8.0756e-06		1595.62	0.0003542		1595.62	0.00066896		1595.62	0.00073782		1595.62	3.056e-10
1202.83	0.0503		1202.83	0.00081878		1582.78	2.308e-05		1582.78	0.00060143		1582.78	1.042e-07		1582.78	0.00015525		1582.78	2.183e-11		1582.78	6.748e-05		1582.78	0.00052792		1582.78	8.731e-11		1582.78	9.095e-13		1598.21	0.00040578		1598.21	1.0146e-05		1597.68	0.00077839		1597.68	0.00078876		1597.68	0.00079309		1597.68	3.274e-10
1203.48	0.0502		1203.48	0.0010217		1583.42	0		1583.42	0.00061731		1583.42	1.314e-07		1583.42	0.00015731		1583.42	2.183e-11		1583.42	8.997e-05		1583.42	0.00054185		1583.42	8.731e-11		1583.42	9.095e-13		1598.85	0.00040765		1598.85	1.1977e-05		1599.75	0.0013654		1599.75	0.00095959		1599.75	0.00085467		1599.75	3.565e-10
1204.12	0.0501		1204.12	0.0012211		1584.06	5.06e-06		1584.06	0.00063381		1584.06	1.655e-07		1584.06	0.00015942		1584.06	2.183e-11		1584.06	0.00011008		1584.06	0.00055634		1584.06	8.731e-11		1584.06	9.095e-13		1599.49	0.00041011		1599.49	1.3261e-05		1601.82	0.00208		1601.82	0.0012085		1601.82	0.00092354		1601.82	4.22e-10
1204.76	0.05		1204.76	0.0014172		1584.71	3.158e-05		1584.71	0.00065097		1584.71	2.08e-07		1584.71	0.00016157		1584.71	2.183e-11		1584.71	0.00012677		1584.71	0.00057141		1584.71	9.095e-11		1584.71	9.095e-13		1600.14	0.0004128		1600.14	1.4517e-05		1603.89	0.0029191		1603.89	0.001573		1603.89	0.0010009		1603.89	5.675e-10
1205.41	0.0499		1205.41	0.001609		1585.35	6.814e-05		1585.35	0.00066883		1585.35	2.609e-07		1585.35	0.00016376		1585.35	2.183e-11		1585.35	0.00013926		1585.35	0.00058709		1585.35	9.095e-11		1585.35	9.095e-13		1600.78	0.00041557		1600.78	1.5735e-05		1605.95	0.0039111		1605.95	0.0021012		1605.95	0.0010881		1605.95	9.75e-10
1206.05	0.0498		1206.05	0.0017962		1585.99	0.00010609		1585.99	0.00068743		1585.99	3.266e-07		1585.99	0.000166		1585.99	2.183e-11		1585.99	0.00014689		1585.99	0.00060342		1585.99	9.459e-11		1585.99	9.095e-13		1601.42	0.00041838		1601.42	1.6899e-05		1608.02	0.0050377		1608.02	0.0028499		1608.02	0.001187		1608.02	2.081e-09
1206.69	0.0497		1206.69	0.0019816		1586.64	0.00014038		1586.64	0.0007068		1586.64	4.08e-07		1586.64	0.00016828		1586.64	2.183e-11		1586.64	0.0001492		1586.64	0.00062043		1586.64	9.459e-11		1586.64	9.095e-13		1602.07	0.00042125		1602.07	1.7922e-05		1610.09	0.006336		1610.09	0.0038784		1610.09	0.0012997		1610.09	5.064e-09
1207.33	0.0497		1207.33	0.0021694		1587.28	0.00016828		1587.28	0.00072699		1587.28	5.087e-07		1587.28	0.00017061		1587.28	2.183e-11		1587.28	0.00014566		1587.28	0.00063815		1587.28	9.822e-11		1587.28	9.095e-13		1602.71	0.00042422		1602.71	1.8722e-05		1612.15	0.0079172		1612.15	0.0052381		1612.15	0.0014289		1612.15	1.289e-08
1207.98	0.0496		1207.98	0.0023615		1587.92	0.00018765		1587.92	0.00074804		1587.92	6.328e-07		1587.92	0.00017298		1587.92	2.183e-11		1587.92	0.0001367		1587.92	0.00065664		1587.92	9.822e-11		1587.92	9.095e-13		1603.35	0.00042728		1603.35	1.9354e-05		1614.22	0.0096002		1614.22	0.0069594		1614.22	0.0015779		1614.22	3.279e-08
1208.62	0.0495		1208.62	0.0025557		1588.56	0.00020352		1588.56	0.00077001		1588.56	7.856e-07		1588.56	0.00017541		1588.56	2.183e-11		1588.56	0.00012572		1588.56	0.00067593		1588.56	9.822e-11		1588.56	9.095e-13		1603.99	0.00043038		1603.99	2.0054e-05		1616.29	0.0112		1616.29	0.0090356		1616.29	0.0017512		1616.29	8.161e-08
1209.26	0.0494		1209.26	0.0027473		1589.21	0.00022793		1589.21	0.00079295		1589.21	9.731e-07		1589.21	0.00017789		1589.21	2.183e-11		1589.21	0.00011873		1589.21	0.00069607		1589.21	1.019e-10		1589.21	9.095e-13		1604.64	0.00043344		1604.64	2.105e-05		1618.35	0.0132		1618.35	0.0114		1618.35	0.0019542		1618.35	1.972e-07
1209.91	0.0494		1209.91	0.0029332		1589.85	0.0002677		1589.85	0.00081691		1589.85	1.2e-06		1589.85	0.00018041		1589.85	2.183e-11		1589.85	0.00012093		1589.85	0.00071711		1589.85	1.019e-10		1589.85	9.095e-13		1605.28	0.00043631		1605.28	2.2366e-05		1620.42	0.0159		1620.42	0.014		1620.42	0.0021938		1620.42	4.614e-07
1210.55	0.0493		1210.55	0.0031127		1590.49	0.00031708		1590.49	0.00084196		1590.49	1.48e-06		1590.49	0.000183		1590.49	2.183e-11		1590.49	0.00013353		1590.49	0.0007391		1590.49	1.055e-10		1590.49	9.095e-13		1605.92	0.00043882		1605.92	2.3845e-05		1622.49	0.0189		1622.49	0.0165		1622.49	0.0024788		1622.49	1.04e-06
1211.19	0.0493		1211.19	0.0032865		1591.14	0.0003626		1591.14	0.00086817		1591.14	1.82e-06		1591.14	0.00018564		1591.14	2.546e-11		1591.14	0.00015525		1591.14	0.00076211		1591.14	1.055e-10		1591.14	9.095e-13		1606.57	0.00044076		1606.57	2.5316e-05		1624.55	0.0218		1624.55	0.0188		1624.55	0.0028203		1624.55	2.28e-06
1211.84	0.0492		1211.84	0.0034554		1591.78	0.00040016		1591.78	0.00089561		1591.78	2.24e-06		1591.78	0.00018833		1591.78	2.546e-11		1591.78	0.0001831		1591.78	0.0007862		1591.78	1.091e-10		1591.78	9.095e-13		1607.21	0.00044194		1607.21	2.6696e-05		1626.62	0.0242		1626.62	0.0205		1626.62	0.0032317		1626.62	4.81e-06
1212.48	0.0492		1212.48	0.00362		1592.42	0.00043743		1592.42	0.00092436		1592.42	2.75e-06		1592.42	0.00019108		1592.42	2.546e-11		1592.42	0.00021357		1592.42	0.00081143		1592.42	1.128e-10		1592.42	9.095e-13		1607.85	0.00044221		1607.85	2.7923e-05		1628.69	0.0256		1628.69	0.0214		1628.69	0.0037294		1628.69	9.81e-06
1213.12	0.0492		1213.12	0.0037812		1593.06	0.00048232		1593.06	0.00095452		1593.06	3.36e-06		1593.06	0.0001939		1593.06	2.546e-11		1593.06	0.00024267		1593.06	0.00083789		1593.06	1.128e-10		1593.06	9.095e-13		1608.49	0.00044157		1608.49	2.8854e-05		1630.75	0.026		1630.75	0.0213		1630.75	0.0043326		1630.75	1.932e-05
1213.76	0.0492		1213.76	0.0039389		1593.71	0.0005309		1593.71	0.00098618		1593.71	4.1e-06		1593.71	0.00019677		1593.71	2.546e-11		1593.71	0.00019397		1593.71	0.00086566		1593.71	1.164e-10		1593.71	9.095e-13		1609.14	0.00044025		1609.14	2.9237e-05		1632.82	0.0256		1632.82	0.0202		1632.82	0.005063		1632.82	3.675e-05
1214.41	0.0491		1214.41	0.0040922		1594.35	0.00057155		1594.35	0.0010195		1594.35	4.98e-06		1594.35	0.00019971		1594.35	2.546e-11		1594.35	0.00015366		1594.35	0.00089482		1594.35	1.164e-10		1594.35	1.819e-12		1609.78	0.00043912		1609.78	2.8885e-05		1634.89	0.0243		1634.89	0.0183		1634.89	0.0059431		1634.89	6.752e-05
1215.05	0.0491		1215.05	0.0042402		1594.99	0.00059922		1594.99	0.0010545		1594.99	6.05e-06		1594.99	0.00020272		1594.99	2.546e-11		1594.99	0.00013002		1594.99	0.0009255		1594.99	1.2e-10		1594.99	1.819e-12		1610.42	0.00043955		1610.42	2.7959e-05		1636.96	0.0225		1636.96	0.016		1636.96	0.0069937		1636.96	0.00011979
1215.69	0.0491		1215.69	0.0043831		1595.64	0.00062089		1595.64	0.0010914		1595.64	7.34e-06		1595.64	0.00020579		1595.64	2.546e-11		1595.64	0.00012378		1595.64	0.00095781		1595.64	1.237e-10		1595.64	1.819e-12		1611.07	0.00044189		1611.07	2.7035e-05		1639.02	0.0215		1639.02	0.0134		1639.02	0.0082259		1639.02	0.00020527
1216.34	0.0491		1216.34	0.0045218		1596.28	0.00064587		1596.28	0.0011303		1596.28	8.87e-06		1596.28	0.00020893		1596.28	2.546e-11		1596.28	0.00012888		1596.28	0.00099187		1596.28	1.237e-10		1596.28	1.819e-12		1611.71	0.00044395		1611.71	2.668e-05		1641.09	0.0211		1641.09	0.0109		1641.09	0.0096281		1641.09	0.00033972
1216.98	0.0491		1216.98	0.0046555		1596.92	0.00067439		1596.92	0.0011715		1596.92	1.07e-05		1596.92	0.00021214		1596.92	2.546e-11		1596.92	0.00013899		1596.92	0.0010278		1596.92	1.273e-10		1596.92	1.819e-12		1612.35	0.00044623		1612.35	2.7474e-05		1643.16	0.0207		1643.16	0.0085636		1643.16	0.0111		1643.16	0.00054303
1217.62	0.0491		1217.62	0.0047823		1597.57	0.00070075		1597.57	0.0012152		1597.57	1.288e-05		1597.57	0.00021543		1597.57	2.546e-11		1597.57	0.00015126		1597.57	0.0010659		1597.57	1.31e-10		1597.57	1.819e-12		1612.99	0.00044907		1612.99	2.8929e-05		1645.22	0.0202		1645.22	0.0065604		1645.22	0.0126		1645.22	0.00083834
1218.26	0.0491		1218.26	0.0049014		1598.21	0.00072062		1598.21	0.0012616		1598.21	1.546e-05		1598.21	0.00021879		1598.21	2.91e-11		1598.21	0.0001668		1598.21	0.0011063		1598.21	1.31e-10		1598.21	1.819e-12		1613.64	0.00045267		1613.64	3.1354e-05		1647.29	0.0199		1647.29	0.0049174		1647.29	0.0139		1647.29	0.00125
1218.91	0.0491		1218.91	0.005016		1598.85	0.00073889		1598.85	0.0013111		1598.85	1.853e-05		1598.85	0.00022223		1598.85	2.91e-11		1598.85	0.00018762		1598.85	0.0011492		1598.85	1.346e-10		1598.85	1.819e-12		1614.28	0.00045705		1614.28	3.4202e-05		1649.36	0.0201		1649.36	0.003632		1649.36	0.0147		1649.36	0.0018001
1219.55	0.0491		1219.55	0.005131		1599.49	0.00076674		1599.49	0.001364		1599.49	2.215e-05		1599.49	0.00022575		1599.49	2.91e-11		1599.49	0.00021569		1599.49	0.0011949		1599.49	1.382e-10		1599.49	1.819e-12		1614.92	0.00046278		1614.92	3.8606e-05		1651.42	0.0199		1651.42	0.0026682		1651.42	0.0149		1651.42	0.0025038
1220.19	0.0491		1220.19	0.0052484		1600.14	0.00081324		1600.14	0.0014208		1600.14	2.643e-05		1600.14	0.00022936		1600.14	2.91e-11		1600.14	0.00025378		1600.14	0.0012438		1600.14	1.419e-10		1600.14	1.819e-12		1615.57	0.00046928		1615.57	4.3736e-05		1653.49	0.0189		1653.49	0.0019717		1653.49	0.0143		1653.49	0.0033634
1220.84	0.0492		1220.84	0.0053656		1600.78	0.00088065		1600.78	0.001482		1600.78	3.146e-05		1600.78	0.00023305		1600.78	2.91e-11		1600.78	0.00030633		1600.78	0.0012963		1600.78	1.419e-10		1600.78	1.819e-12		1616.21	0.00047672		1616.21	4.9463e-05		1655.56	0.0183		1655.56	0.001483		1655.56	0.0132		1655.56	0.0043638
1221.48	0.0492		1221.48	0.0054787		1601.42	0.00096504		1601.42	0.0015484		1601.42	3.736e-05		1601.42	0.00023683		1601.42	2.91e-11		1601.42	0.0003778		1601.42	0.0013528		1601.42	1.455e-10		1601.42	1.819e-12		1616.85	0.00048589		1616.85	5.5438e-05		1657.62	0.0185		1657.62	0.001147		1657.62	0.0117		1657.62	0.0054683
1222.12	0.0492		1222.12	0.0055848		1602.07	0.0010639		1602.07	0.0016205		1602.07	4.427e-05		1602.07	0.0002407		1602.07	2.91e-11		1602.07	0.00047081		1602.07	0.001414		1602.07	1.491e-10		1602.07	1.819e-12		1617.49	0.00049647		1617.49	6.2081e-05		1659.69	0.0185		1659.69	0.00091755		1659.69	0.0102		1659.69	0.0066181
1222.76	0.0492		1222.76	0.0056816		1602.71	0.0011787		1602.71	0.0016995		1602.71	5.234e-05		1602.71	0.00024466		1602.71	2.91e-11		1602.71	0.00058901		1602.71	0.0014805		1602.71	1.528e-10		1602.71	1.819e-12		1618.14	0.00050731		1618.14	6.9698e-05		1661.76	0.018		1661.76	0.00075958		1661.76	0.0087198		1661.76	0.0077359
1223.41	0.0492		1223.41	0.0057664		1603.35	0.0013089		1603.35	0.0017864		1603.35	6.174e-05		1603.35	0.00024873		1603.35	3.274e-11		1603.35	0.00073727		1603.35	0.0015532		1603.35	1.564e-10		1603.35	1.819e-12		1618.78	0.00051674		1618.78	7.7681e-05		1663.82	0.0173		1663.82	0.00064806		1663.82	0.0074224		1663.82	0.0087334
1224.05	0.0493		1224.05	0.0058394		1603.99	0.0014514		1603.99	0.0018826		1603.99	7.267e-05		1603.99	0.00025289		1603.99	3.274e-11		1603.99	0.00091447		1603.99	0.001633		1603.99	1.601e-10		1603.99	1.819e-12		1619.42	0.00052361		1619.42	8.4692e-05		1665.89	0.0168		1665.89	0.00056625		1665.89	0.006306		1665.89	0.0095227
1224.69	0.0493		1224.69	0.0059046		1604.64	0.0016033		1604.64	0.0019897		1604.64	8.534e-05		1604.64	0.00025716		1604.64	3.274e-11		1604.64	0.0011099		1604.64	0.0017212		1604.64	1.673e-10		1604.64	1.819e-12		1620.07	0.00052736		1620.07	8.971e-05		1667.96	0.016		1667.96	0.00050346		1667.96	0.0053657		1667.96	0.01
1225.34	0.0493		1225.34	0.005968		1605.28	0.0018642		1605.28	0.0021095		1605.28	9.999e-05		1605.28	0.00026153		1605.28	3.274e-11		1605.28	0.0013117		1605.28	0.0018191		1605.28	1.71e-10		1605.28	1.819e-12		1620.71	0.00052789		1620.71	9.066e-05		1670.02	0.0149		1670.02	0.00045314		1670.02	0.0045833		1670.02	0.0102
1225.98	0.0494		1225.98	0.0060324		1605.92	0.0021426		1605.92	0.0022444		1605.92	0.0001169		1605.92	0.00026602		1605.92	3.274e-11		1605.92	0.0015197		1605.92	0.0019284		1605.92	1.783e-10		1605.92	1.819e-12		1621.35	0.0005239		1621.35	8.6491e-05		1672.09	0.0138		1672.09	0.00041135		1672.09	0.0039363		1672.09	0.01
1226.62	0.0494		1226.62	0.0060961		1606.57	0.0024459		1606.57	0.0023967		1606.57	0.00013637		1606.57	0.00027062		1606.57	3.274e-11		1606.57	0.0017452		1606.57	0.002051		1606.57	1.855e-10		1606.57	1.819e-12		1621.99	0.00051418		1621.99	7.77e-05		1674.16	0.0127		1674.16	0.00037572		1674.16	0.0034025		1674.16	0.0095067
1227.26	0.0494		1227.26	0.0061552		1607.21	0.0027833		1607.21	0.0025696		1607.21	0.00015872		1607.21	0.00027534		1607.21	3.274e-11		1607.21	0.0019982		1607.21	0.0021891		1607.21	1.964e-10		1607.21	1.819e-12		1622.64	0.00049656		1622.64	6.4136e-05		1676.23	0.0116		1676.23	0.00034479		1676.23	0.0029616		1676.23	0.0087115
1227.91	0.0494		1227.91	0.0062067		1607.85	0.0031661		1607.85	0.0027665		1607.85	0.00018433		1607.85	0.00028018		1607.85	3.274e-11		1607.85	0.0022757		1607.85	0.0023452		1607.85	2.11e-10		1607.85	1.819e-12		1623.28	0.00046966		1623.28	4.5761e-05		1678.29	0.0108		1678.29	0.00031762		1678.29	0.0025963		1678.29	0.00771
1228.55	0.0495		1228.55	0.0062503		1608.49	0.0036065		1608.49	0.0029911		1608.49	0.00021358		1608.49	0.00028516		1608.49	3.638e-11		1608.49	0.0025743		1608.49	0.0025224		1608.49	2.328e-10		1608.49	1.819e-12		1623.92	0.00043507		1623.92	2.1392e-05		1680.36	0.0106		1680.36	0.00029355		1680.36	0.002292		1680.36	0.0065904
1229.19	0.0495		1229.19	0.0062869		1609.14	0.0041097		1609.14	0.0032479		1609.14	0.00024693		1609.14	0.00029026		1609.14	3.638e-11		1609.14	0.0029047		1609.14	0.0027238		1609.14	2.656e-10		1609.14	1.819e-12		1624.57	0.0003945		1624.57	-9.5238e-06		1682.43	0.01		1682.43	0.00027209		1682.43	0.002037		1682.43	0.0054409
1229.84	0.0495		1229.84	0.0063166		1609.78	0.0046677		1609.78	0.0035417		1609.78	0.00028484		1609.78	0.0002955		1609.78	3.638e-11		1609.78	0.0032875		1609.78	0.0029531		1609.78	3.092e-10		1609.78	1.819e-12		1625.21	0.00034858		1625.21	-4.5791e-05		1684.49	0.0088064		1684.49	0.00025289		1684.49	0.0018215		1684.49	0.0043383
1230.48	0.0496		1230.48	0.0063391		1610.42	0.0052657		1610.42	0.0038776		1610.42	0.00032784		1610.42	0.00030089		1610.42	3.638e-11		1610.42	0.0037294		1610.42	0.0032144		1610.42	3.747e-10		1610.42	1.819e-12		1625.85	0.00030102		1625.85	-8.4948e-05		1686.56	0.0079814		1686.56	0.00023562		1686.56	0.0016381		1686.56	0.003341
1231.12	0.0496		1231.12	0.0063549		1611.07	0.0058952		1611.07	0.0042616		1611.07	0.00037649		1611.07	0.00030642		1611.07	3.638e-11		1611.07	0.0042125		1611.07	0.0035122		1611.07	4.729e-10		1611.07	1.819e-12		1626.49	0.00025393		1626.49	-0.00012514		1688.63	0.0079692		1688.63	0.00022005		1688.63	0.0014808		1688.63	0.002485
1231.76	0.0496		1231.76	0.006366		1611.71	0.0065536		1611.71	0.0046997		1611.71	0.00043139		1611.71	0.00031211		1611.71	3.638e-11		1611.71	0.0047145		1611.71	0.0038512		1611.71	6.184e-10		1611.71	1.819e-12		1627.14	0.00020945		1627.14	-0.00016447		1690.69	0.0080292		1690.69	0.00020595		1690.69	0.0013448		1690.69	0.0017851
1232.41	0.0496		1232.41	0.0063744		1612.35	0.0072396		1612.35	0.0051984		1612.35	0.00049318		1612.35	0.00031796		1612.35	4.002e-11		1612.35	0.0052288		1612.35	0.0042365		1612.35	8.331e-10		1612.35	1.819e-12		1627.78	0.00017186		1627.78	-0.0002004		1692.76	0.0081022		1692.76	0.00019315		1692.76	0.0012264		1692.76	0.0012385
1233.05	0.0496		1233.05	0.0063801		1612.99	0.0079487		1612.99	0.0057643		1612.99	0.00056258		1612.99	0.00032398		1612.99	4.002e-11		1612.99	0.0057623		1612.99	0.0046734		1612.99	1.153e-09		1612.99	2.728e-12		1628.42	0.00014365		1628.42	-0.0002298		1694.83	0.0078422		1694.83	0.00018149		1694.83	0.0011228		1694.83	0.00082995
1233.69	0.0497		1233.69	0.0063832		1613.64	0.0086734		1613.64	0.0064042		1613.64	0.0006403		1613.64	0.00033018		1613.64	4.002e-11		1613.64	0.0063182		1613.64	0.0051674		1613.64	1.626e-09		1613.64	2.728e-12		1629.07	0.00012521		1629.07	-0.00025108		1696.89	0.00695		1696.89	0.00017085		1696.89	0.0010315		1696.89	0.00053715
1234.34	0.0497		1234.34	0.0063854		1614.28	0.0094178		1614.28	0.0071249		1614.28	0.00072713		1614.28	0.00033655		1614.28	4.002e-11		1614.28	0.0068851		1614.28	0.0057239		1614.28	2.321e-09		1614.28	2.728e-12		1629.71	0.00011718		1629.71	-0.00026207		1698.96	0.0054942		1698.96	0.00016111		1698.96	0.00095072		1698.96	0.00033576
1234.98	0.0497		1234.98	0.0063904		1614.92	0.0102		1614.92	0.0079328		1614.92	0.00082388		1614.92	0.00034313		1614.92	4.002e-11		1614.92	0.0074475		1614.92	0.0063482		1614.92	3.336e-09		1614.92	2.728e-12		1630.35	0.00011891		1630.35	-0.00026305		1701.03	0.0037306		1701.03	0.00015218		1701.03	0.00087891		1701.03	0.00020271
1235.62	0.0497		1235.62	0.0064003		1615.57	0.0111		1615.57	0.0088339		1615.57	0.00093143		1615.57	0.0003499		1615.57	4.002e-11		1615.57	0.0080108		1615.57	0.0070455		1615.57	4.817e-09		1615.57	2.728e-12		1631	0.00012901		1631	-0.00025561		1703.09	0.002445		1703.09	0.00014396		1703.09	0.00081479		1703.09	0.0001182
1236.26	0.0498		1236.26	0.0064132		1616.21	0.0122		1616.21	0.0098337		1616.21	0.0010507		1616.21	0.00035689		1616.21	4.365e-11		1616.21	0.0086153		1616.21	0.0078204		1616.21	6.963e-09		1616.21	2.728e-12		1631.64	0.000147		1631.64	-0.00023904		1705.16	0.0018924		1705.16	0.00013638		1705.16	0.00075732		1705.16	6.656e-05
1236.91	0.0498		1236.91	0.0064256		1616.85	0.0134		1616.85	0.0109		1616.85	0.0011825		1616.85	0.0003641		1616.85	4.365e-11		1616.85	0.0093105		1616.85	0.0086769		1616.85	1.006e-08		1616.85	2.728e-12		1632.28	0.00017203		1632.28	-0.00021644		1707.23	0.0013261		1707.23	0.00012938		1707.23	0.00070563		1707.23	3.62e-05
1237.55	0.0498		1237.55	0.0064371		1617.49	0.0145		1617.49	0.0121		1617.49	0.0013279		1617.49	0.00037155		1617.49	4.365e-11		1617.49	0.0101		1617.49	0.0096182		1617.49	1.45e-08		1617.49	2.728e-12		1632.92	0.0002004		1632.92	-0.00018806		1709.3	0.0010729		1709.3	0.0001229		1709.3	0.00065897		1709.3	1.902e-05
1238.19	0.0498		1238.19	0.0064515		1618.14	0.0157		1618.14	0.0135		1618.14	0.0014879		1618.14	0.00037925		1618.14	4.365e-11		1618.14	0.011		1618.14	0.0106		1618.14	2.084e-08		1618.14	2.728e-12		1633.57	0.00023111		1633.57	-0.00015554		1711.36	0.001069		1711.36	0.0001169		1711.36	0.00061673		1711.36	9.65e-06
1238.84	0.0499		1238.84	0.0064729		1618.78	0.017		1618.78	0.0149		1618.78	0.0016634		1618.78	0.00038722		1618.78	4.365e-11		1618.78	0.0119		1618.78	0.0118		1618.78	2.984e-08		1618.78	2.728e-12		1634.21	0.00026167		1634.21	-0.00012108		1713.43	0.0011392		1713.43	0.00011132		1713.43	0.00057836		1713.43	4.73e-06
1239.48	0.0499		1239.48	0.0065023		1619.42	0.0184		1619.42	0.0164		1619.42	0.0018554		1619.42	0.00039548		1619.42	4.729e-11		1619.42	0.0129		1619.42	0.013		1619.42	4.255e-08		1619.42	2.728e-12		1634.85	0.00029171		1634.85	-8.7424e-05		1715.5	0.00088786		1715.5	0.00010613		1715.5	0.00054343		1715.5	2.24e-06
1240.12	0.0499		1240.12	0.00654		1620.07	0.0199		1620.07	0.0181		1620.07	0.002065		1620.07	0.00040404		1620.07	4.729e-11		1620.07	0.0139		1620.07	0.0143		1620.07	6.039e-08		1620.07	2.728e-12		1635.5	0.00031986		1635.5	-5.6715e-05		1717.56	0.0003115		1717.56	0.00010129		1717.56	0.00051153		1717.56	1.02e-06
1240.76	0.05		1240.76	0.0065861		1620.71	0.0216		1620.71	0.0198		1620.71	0.0022931		1620.71	0.00041292		1620.71	4.729e-11		1620.71	0.0151		1620.71	0.0156		1620.71	8.528e-08		1620.71	2.728e-12		1636.14	0.00034588		1636.14	-3.0164e-05		1719.63	-1.96e-05		1719.63	9.678e-05		1719.63	0.00048232		1719.63	4.523e-07
1241.41	0.05		1241.41	0.006642		1621.35	0.0234		1621.35	0.0216		1621.35	0.0025408		1621.35	0.00042216		1621.35	4.729e-11		1621.35	0.0163		1621.35	0.0171		1621.35	1.198e-07		1621.35	2.728e-12		1636.78	0.00036805		1636.78	-6.8848e-06		1721.7	2.832e-05		1721.7	9.255e-05		1721.7	0.00045552		1721.7	1.932e-07
1242.05	0.05		1242.05	0.006707		1621.99	0.0254		1621.99	0.0235		1621.99	0.0028089		1621.99	0.00043177		1621.99	5.093e-11		1621.99	0.0176		1621.99	0.0186		1621.99	1.676e-07		1621.99	2.728e-12		1637.42	0.00038709		1637.42	1.2708e-05		1723.76	8.28e-05		1723.76	8.86e-05		1723.76	0.00043087		1723.76	7.987e-08
1242.69	0.0501		1242.69	0.0067786		1622.64	0.0277		1622.64	0.0254		1622.64	0.0030983		1622.64	0.00044179		1622.64	5.093e-11		1622.64	0.019		1622.64	0.0201		1622.64	2.331e-07		1622.64	2.728e-12		1638.07	0.00040242		1638.07	2.7775e-05		1725.83	6.736e-05		1725.83	8.489e-05		1725.83	0.00040815		1725.83	3.206e-08
1243.34	0.0501		1243.34	0.0068559		1623.28	0.0302		1623.28	0.0274		1623.28	0.0034099		1623.28	0.00045226		1623.28	5.093e-11		1623.28	0.0206		1623.28	0.0217		1623.28	3.225e-07		1623.28	2.728e-12		1638.71	0.0004156		1638.71	3.8969e-05		1727.9	0.00017018		1727.9	8.141e-05		1727.9	0.00038717		1727.9	1.261e-08
1243.98	0.0501		1243.98	0.0069432		1623.92	0.0328		1623.92	0.0294		1623.92	0.0037445		1623.92	0.0004632		1623.92	5.093e-11		1623.92	0.0224		1623.92	0.0234		1623.92	4.439e-07		1623.92	2.728e-12		1639.35	0.00042789		1639.35	4.6591e-05		1729.96	0.00041801		1729.96	7.814e-05		1729.96	0.00036775		1729.96	4.955e-09
1244.62	0.0502		1244.62	0.0070474		1624.57	0.0354		1624.57	0.0314		1624.57	0.0041027		1624.57	0.00047467		1624.57	5.457e-11		1624.57	0.0243		1624.57	0.025		1624.57	6.077e-07		1624.57	3.638e-12		1640	0.0004391		1640	5.2179e-05		1732.03	0.00033295		1732.03	7.506e-05		1732.03	0.00034974		1732.03	2.037e-09
1245.27	0.0502		1245.27	0.0071716		1625.21	0.038		1625.21	0.0334		1625.21	0.0044851		1625.21	0.00048672		1625.21	5.457e-11		1625.21	0.0262		1625.21	0.0266		1625.21	8.277e-07		1625.21	3.638e-12		1640.64	0.00044834		1640.64	5.6124e-05		1734.1	5.212e-05		1734.1	7.216e-05		1734.1	0.00033301		1734.1	9.604e-10
1245.91	0.0502		1245.91	0.0073128		1625.85	0.0406		1625.85	0.0353		1625.85	0.0048922		1625.85	0.00049939		1625.85	5.457e-11		1625.85	0.0281		1625.85	0.0282		1625.85	1.12e-06		1625.85	3.638e-12		1641.28	0.0004559		1641.28	6.0242e-05		1736.16	-0.0002053		1736.16	6.943e-05		1736.16	0.00031745		1736.16	5.675e-10
1246.55	0.0503		1246.55	0.0074669		1626.49	0.0432		1626.49	0.0371		1626.49	0.0053243		1626.49	0.00051276		1626.49	5.821e-11		1626.49	0.0298		1626.49	0.0296		1626.49	1.51e-06		1626.49	3.638e-12		1641.92	0.00046046		1641.92	6.4013e-05		1738.23	-8.92e-05		1738.23	6.684e-05		1738.23	0.00030294		1738.23	4.147e-10
1247.19	0.0503		1247.19	0.0076338		1627.14	0.0456		1627.14	0.0387		1627.14	0.0057817		1627.14	0.00052689		1627.14	5.821e-11		1627.14	0.0313		1627.14	0.031		1627.14	2.02e-06		1627.14	3.638e-12		1642.57	0.00046189		1642.57	6.7733e-05		1740.3	-0.0001563		1740.3	6.44e-05		1740.3	0.0002894		1740.3	3.565e-10
1247.84	0.0504		1247.84	0.0078158		1627.78	0.0478		1627.78	0.0402		1627.78	0.0062643		1627.78	0.00054186		1627.78	5.821e-11		1627.78	0.0327		1627.78	0.0322		1627.78	2.7e-06		1627.78	3.638e-12		1643.21	0.0004616		1643.21	7.249e-05
1248.48	0.0504		1248.48	0.008015		1628.42	0.0497		1628.42	0.0414		1628.42	0.006772		1628.42	0.00055775		1628.42	5.821e-11		1628.42	0.0339		1628.42	0.0332		1628.42	3.58e-06		1628.42	3.638e-12		1643.85	0.00045899		1643.85	7.6146e-05
1249.12	0.0504		1249.12	0.0082311		1629.07	0.0512		1629.07	0.0423		1629.07	0.0073044		1629.07	0.00057468		1629.07	6.184e-11		1629.07	0.0349		1629.07	0.034		1629.07	4.72e-06		1629.07	3.638e-12		1644.5	0.00045371		1644.5	7.8817e-05
1249.77	0.0505		1249.77	0.0084642		1629.71	0.0523		1629.71	0.043		1629.71	0.0078612		1629.71	0.00059273		1629.71	6.184e-11		1629.71	0.0355		1629.71	0.0346		1629.71	6.19e-06		1629.71	3.638e-12		1645.14	0.00044815		1645.14	7.9041e-05
1250.41	0.0506		1250.41	0.0087159		1630.35	0.0531		1630.35	0.0433		1630.35	0.0084414		1630.35	0.00061205		1630.35	6.184e-11		1630.35	0.0357		1630.35	0.0349		1630.35	8.08e-06		1630.35	3.638e-12		1645.78	0.00044215		1645.78	7.6792e-05
1251.05	0.0506		1251.05	0.0089902		1630.99	0.0534		1630.99	0.0433		1630.99	0.0090442		1630.99	0.00063276		1630.99	6.548e-11		1630.99	0.0355		1630.99	0.0349		1630.99	1.049e-05		1630.99	3.638e-12		1646.42	0.00043879		1646.42	7.2029e-05
1251.69	0.0507		1251.69	0.0092902		1631.64	0.0535		1631.64	0.0429		1631.64	0.0096684		1631.64	0.00065502		1631.64	6.548e-11		1631.64	0.0351		1631.64	0.0346		1631.64	1.354e-05		1631.64	3.638e-12		1647.07	0.00043631		1647.07	6.6435e-05
1252.34	0.0507		1252.34	0.0096165		1632.28	0.0532		1632.28	0.0423		1632.28	0.0103		1632.28	0.000679		1632.28	6.912e-11		1632.28	0.0343		1632.28	0.034		1632.28	1.739e-05		1632.28	4.547e-12		1647.71	0.00043549		1647.71	6.1152e-05
1252.98	0.0508		1252.98	0.01		1632.92	0.0526		1632.92	0.0413		1632.92	0.011		1632.92	0.00070487		1632.92	6.912e-11		1632.92	0.0333		1632.92	0.0332		1632.92	2.221e-05		1632.92	4.547e-12		1648.35	0.00043456		1648.35	5.7817e-05
1253.62	0.0509		1253.62	0.0103		1633.57	0.0519		1633.57	0.0401		1633.57	0.0117		1633.57	0.00073286		1633.57	6.912e-11		1633.57	0.032		1633.57	0.0322		1633.57	2.821e-05		1633.57	4.547e-12		1649	0.00043229		1649	5.537e-05
1254.27	0.0509		1254.27	0.0107		1634.21	0.0511		1634.21	0.0386		1634.21	0.0123		1634.21	0.00076317		1634.21	7.276e-11		1634.21	0.0306		1634.21	0.031		1634.21	3.565e-05		1634.21	4.547e-12		1649.64	0.00043043		1649.64	5.3761e-05
1254.91	0.051		1254.91	0.0112		1634.85	0.0502		1634.85	0.0369		1634.85	0.0131		1634.85	0.00079607		1634.85	7.276e-11		1634.85	0.029		1634.85	0.0297		1634.85	4.481e-05		1634.85	4.547e-12		1650.28	0.00042813		1650.28	5.1914e-05
1255.55	0.0511		1255.55	0.0116		1635.5	0.0493		1635.5	0.0351		1635.5	0.0138		1635.5	0.00083183		1635.5	7.64e-11		1635.5	0.0275		1635.5	0.0282		1635.5	5.601e-05		1635.5	4.547e-12		1650.92	0.00042618		1650.92	4.9849e-05
1256.19	0.0512		1256.19	0.0121		1636.14	0.0483		1636.14	0.0332		1636.14	0.0145		1636.14	0.00087073		1636.14	7.64e-11		1636.14	0.026		1636.14	0.0266		1636.14	6.965e-05		1636.14	4.547e-12		1651.57	0.00042347		1651.57	4.7273e-05
1256.84	0.0513		1256.84	0.0126		1636.78	0.0471		1636.78	0.0313		1636.78	0.0152		1636.78	0.0009131		1636.78	8.003e-11		1636.78	0.0244		1636.78	0.025		1636.78	8.614e-05		1636.78	4.547e-12		1652.21	0.00042046		1652.21	4.4351e-05
1257.48	0.0514		1257.48	0.0131		1637.42	0.0459		1637.42	0.0293		1637.42	0.0159		1637.42	0.00095929		1637.42	8.003e-11		1637.42	0.023		1637.42	0.0234		1637.42	0.00010597		1637.42	5.457e-12		1652.85	0.00041669		1652.85	4.1222e-05
1258.12	0.0515		1258.12	0.0136		1638.07	0.0448		1638.07	0.0273		1638.07	0.0167		1638.07	0.0010097		1638.07	8.367e-11		1638.07	0.0215		1638.07	0.0218		1638.07	0.00012966		1638.07	5.457e-12		1653.5	0.00041249		1653.5	3.7798e-05
1258.77	0.0516		1258.77	0.0142		1638.71	0.0436		1638.71	0.0253		1638.71	0.0174		1638.71	0.0010647		1638.71	8.367e-11		1638.71	0.0201		1638.71	0.0202		1638.71	0.0001578		1638.71	5.457e-12		1654.14	0.00040722		1654.14	3.3601e-05
1259.41	0.0517		1259.41	0.0146		1639.35	0.0425		1639.35	0.0233		1639.35	0.0181		1639.35	0.0011247		1639.35	8.731e-11		1639.35	0.0187		1639.35	0.0186		1639.35	0.00019103		1639.35	5.457e-12		1654.78	0.00040133		1654.78	2.7796e-05
1260.05	0.0518		1260.05	0.0151		1640	0.0414		1640	0.0215		1640	0.0188		1640	0.0011903		1640	8.731e-11		1640	0.0174		1640	0.0171		1640	0.00023001		1640	5.457e-12		1655.42	0.00039525		1655.42	1.9669e-05
1260.69	0.0518		1260.69	0.0156		1640.64	0.0405		1640.64	0.0196		1640.64	0.0195		1640.64	0.0012618		1640.64	9.095e-11		1640.64	0.0161		1640.64	0.0157		1640.64	0.00027546		1640.64	5.457e-12		1656.07	0.00039052		1656.07	9.3108e-06
1261.34	0.0519		1261.34	0.016		1641.28	0.0396		1641.28	0.0179		1641.28	0.0201		1641.28	0.0013399		1641.28	9.095e-11		1641.28	0.0149		1641.28	0.0143		1641.28	0.00032813		1641.28	5.457e-12		1656.71	0.00038871		1656.71	-2.0877e-06
1261.98	0.052		1261.98	0.0163		1641.92	0.0388		1641.92	0.0163		1641.92	0.0207		1641.92	0.001425		1641.92	9.459e-11		1641.92	0.0137		1641.92	0.013		1641.92	0.00038879		1641.92	6.366e-12		1657.35	0.00038941		1657.35	-1.2629e-05
1262.62	0.0521		1262.62	0.0166		1642.57	0.038		1642.57	0.0148		1642.57	0.0213		1642.57	0.0015178		1642.57	9.822e-11		1642.57	0.0127		1642.57	0.0118		1642.57	0.00045819		1642.57	6.366e-12		1658	0.00039306		1658	-2.0536e-05
1263.27	0.0521		1263.27	0.0167		1643.21	0.0372		1643.21	0.0134		1643.21	0.0219		1643.21	0.0016189		1643.21	9.822e-11		1643.21	0.0117		1643.21	0.0107		1643.21	0.00053709		1643.21	6.366e-12		1658.64	0.00039626		1658.64	-2.4902e-05
1263.91	0.0522		1263.91	0.0168		1643.85	0.0365		1643.85	0.012		1643.85	0.0225		1643.85	0.0017289		1643.85	1.019e-10		1643.85	0.0108		1643.85	0.0096403		1643.85	0.00062621		1643.85	6.366e-12		1659.28	0.00039886		1659.28	-2.5994e-05
1264.55	0.0522		1264.55	0.0168		1644.5	0.0359		1644.5	0.0108		1644.5	0.023		1644.5	0.0018484		1644.5	1.055e-10		1644.5	0.0099064		1644.5	0.008697		1644.5	0.00072622		1644.5	6.366e-12		1659.92	0.00039889		1659.92	-2.4968e-05
1265.19	0.0522		1265.19	0.0166		1645.14	0.0354		1645.14	0.0097479		1645.14	0.0234		1645.14	0.0019782		1645.14	1.055e-10		1645.14	0.0091041		1645.14	0.0078386		1645.14	0.00083769		1645.14	7.276e-12		1660.57	0.00039705		1660.57	-2.3248e-05
1265.84	0.0522		1265.84	0.0164		1645.78	0.035		1645.78	0.0087564		1645.78	0.0238		1645.78	0.0021188		1645.78	1.091e-10		1645.78	0.0083719		1645.78	0.0070619		1645.78	0.00096111		1645.78	7.276e-12		1661.21	0.00039527		1661.21	-2.1983e-05
1266.48	0.0523		1266.48	0.016		1646.42	0.0346		1646.42	0.0078631		1646.42	0.0242		1646.42	0.0022711		1646.42	1.128e-10		1646.42	0.0077241		1646.42	0.006363		1646.42	0.0010968		1646.42	7.276e-12		1661.85	0.00039366		1661.85	-2.1712e-05
1267.12	0.0523		1267.12	0.0156		1647.07	0.0343		1647.07	0.0070626		1647.07	0.0245		1647.07	0.0024358		1647.07	1.164e-10		1647.07	0.0071773		1647.07	0.0057371		1647.07	0.001245		1647.07	7.276e-12		1662.5	0.00039307		1662.5	-2.2194e-05
1267.77	0.0522		1267.77	0.0151		1647.71	0.034		1647.71	0.0063488		1647.71	0.0248		1647.71	0.0026134		1647.71	1.2e-10		1647.71	0.0067547		1647.71	0.0051791		1647.71	0.0014056		1647.71	7.276e-12		1663.14	0.00039406		1663.14	-2.2605e-05
1268.41	0.0522		1268.41	0.0145		1648.35	0.0337		1648.35	0.0057151		1648.35	0.025		1648.35	0.0028048		1648.35	1.237e-10		1648.35	0.0064688		1648.35	0.0046839		1648.35	0.0015785		1648.35	8.185e-12		1663.78	0.00039618		1663.78	-2.219e-05
1269.05	0.0522		1269.05	0.0139		1649	0.0334		1649	0.005155		1649	0.0251		1649	0.0030106		1649	1.273e-10		1649	0.0062909		1649	0.0042457		1649	0.0017631		1649	8.185e-12		1664.42	0.00039752		1664.42	-2.0851e-05
1269.69	0.0522		1269.69	0.0132		1649.64	0.033		1649.64	0.0046616		1649.64	0.0253		1649.64	0.0032315		1649.64	1.31e-10		1649.64	0.006151		1649.64	0.0038593		1649.64	0.0019589		1649.64	8.185e-12		1665.07	0.00039895		1665.07	-1.9006e-05
1270.34	0.0522		1270.34	0.0125		1650.28	0.0326		1650.28	0.0042282		1650.28	0.0253		1650.28	0.0034682		1650.28	1.346e-10		1650.28	0.0059761		1650.28	0.0035193		1650.28	0.0021647		1650.28	8.185e-12		1665.71	0.00039956		1665.71	-1.696e-05
1270.98	0.0521		1270.98	0.0118		1650.92	0.0323		1650.92	0.0038484		1650.92	0.0253		1650.92	0.0037212		1650.92	1.382e-10		1650.92	0.0057291		1650.92	0.0032207		1650.92	0.0023793		1650.92	9.095e-12		1666.35	0.00040018		1666.35	-1.4665e-05
1271.62	0.0521		1271.62	0.0111		1651.57	0.032		1651.57	0.003516		1651.57	0.0252		1651.57	0.003991		1651.57	1.419e-10		1651.57	0.0054286		1651.57	0.0029586		1651.57	0.0026012		1651.57	9.095e-12		1667	0.00040015		1667	-1.2096e-05
1272.27	0.0521		1272.27	0.0104		1652.21	0.032		1652.21	0.0032255		1652.21	0.0251		1652.21	0.0042784		1652.21	1.455e-10		1652.21	0.0051466		1652.21	0.0027286		1652.21	0.0028287		1652.21	9.095e-12		1667.64	0.00039981		1667.64	-9.5869e-06
1272.91	0.0521		1272.91	0.0097405		1652.85	0.032		1652.85	0.0029716		1652.85	0.0249		1652.85	0.0045835		1652.85	1.491e-10		1652.85	0.0049798		1652.85	0.0025266		1652.85	0.0030595		1652.85	1e-11		1668.28	0.00039947		1668.28	-7.5931e-06
1273.55	0.0521		1273.55	0.0090902		1653.5	0.0321		1653.5	0.0027494		1653.5	0.0247		1653.5	0.0049069		1653.5	1.528e-10		1653.5	0.0049916		1653.5	0.0023489		1653.5	0.0032915		1653.5	1e-11		1668.93	0.00039913		1668.93	-6.1664e-06
1274.19	0.0521		1274.19	0.0084578		1654.14	0.0321		1654.14	0.0025546		1654.14	0.0244		1654.14	0.0052489		1654.14	1.601e-10		1654.14	0.0051672		1654.14	0.0021924		1654.14	0.0035222		1654.14	1e-11		1669.57	0.00039923		1669.57	-4.8251e-06
1274.84	0.0521		1274.84	0.00785		1654.78	0.0319		1654.78	0.0023835		1654.78	0.0241		1654.78	0.0056095		1654.78	1.637e-10		1654.78	0.0054293		1654.78	0.0020539		1654.78	0.0037489		1654.78	1.091e-11		1670.21	0.00039844		1670.21	-3.0137e-06
1275.48	0.0521		1275.48	0.0072739		1655.42	0.0318		1655.42	0.0022327		1655.42	0.0237		1655.42	0.005989		1655.42	1.673e-10		1655.42	0.0056948		1655.42	0.001931		1655.42	0.0039688		1655.42	1.091e-11		1670.85	0.00039668		1670.85	-6.6741e-07
1276.12	0.0521		1276.12	0.0067336		1656.07	0.0316		1656.07	0.0020992		1656.07	0.0233		1656.07	0.0063874		1656.07	1.746e-10		1656.07	0.0059164		1656.07	0.0018215		1656.07	0.0041791		1656.07	1.091e-11		1671.5	0.00039416		1671.5	1.6904e-06
1276.77	0.0521		1276.77	0.0062319		1656.71	0.0315		1656.71	0.0019805		1656.71	0.0228		1656.71	0.0068044		1656.71	1.819e-10		1656.71	0.0060883		1656.71	0.0017233		1656.71	0.0043771		1656.71	1.182e-11		1672.14	0.00039132		1672.14	3.3478e-06
1277.41	0.0521		1277.41	0.0057706		1657.35	0.0313		1657.35	0.0018743		1657.35	0.0223		1657.35	0.0072398		1657.35	1.855e-10		1657.35	0.0062273		1657.35	0.0016349		1657.35	0.0045599		1657.35	1.182e-11		1672.78	0.00038959		1672.78	3.9197e-06
1278.05	0.0521		1278.05	0.0053487		1658	0.0312		1658	0.001779		1658	0.0217		1658	0.0076933		1658	1.928e-10		1658	0.0063502		1658	0.0015549		1658	0.004725		1658	1.273e-11		1673.43	0.0003894		1673.43	3.6949e-06
1278.69	0.0521		1278.69	0.0049606		1658.64	0.031		1658.64	0.0016927		1658.64	0.0211		1658.64	0.0081643		1658.64	2.001e-10		1658.64	0.0064597		1658.64	0.0014821		1658.64	0.0048698		1658.64	1.273e-11		1674.07	0.00039012		1674.07	3.5689e-06
1279.34	0.0521		1279.34	0.0045989		1659.28	0.0309		1659.28	0.0016144		1659.28	0.0205		1659.28	0.0086521		1659.28	2.074e-10		1659.28	0.0065453		1659.28	0.0014154		1659.28	0.0049923		1659.28	1.364e-11		1674.71	0.00039186		1674.71	4.4031e-06
1279.98	0.052		1279.98	0.0042576		1659.92	0.0307		1659.92	0.0015427		1659.92	0.0199		1659.92	0.0091559		1659.92	2.146e-10		1659.92	0.0065906		1659.92	0.0013542		1659.92	0.0050904		1659.92	1.364e-11		1675.35	0.00039188		1675.35	6.2278e-06
1280.62	0.052		1280.62	0.0039351		1660.57	0.0305		1660.57	0.0014768		1660.57	0.0192		1660.57	0.0096746		1660.57	2.255e-10		1660.57	0.0065783		1660.57	0.0012975		1660.57	0.0051627		1660.57	1.455e-11		1676	0.00039087		1676	8.1717e-06
1281.27	0.052		1281.27	0.003634		1661.21	0.0303		1661.21	0.001416		1661.21	0.0185		1661.21	0.0102		1661.21	2.365e-10		1661.21	0.006504		1661.21	0.001245		1661.21	0.0052081		1661.21	1.546e-11		1676.64	0.00038975		1676.64	9.3158e-06
1281.91	0.052		1281.91	0.0033581		1661.85	0.0301		1661.85	0.0013596		1661.85	0.0178		1661.85	0.0108		1661.85	2.51e-10		1661.85	0.0063917		1661.85	0.001196		1661.85	0.0052258		1661.85	1.546e-11		1677.28	0.0003886		1677.28	9.5199e-06
1282.55	0.052		1282.55	0.0031075		1662.5	0.03		1662.5	0.0013069		1662.5	0.0171		1662.5	0.0113		1662.5	2.765e-10		1662.5	0.0062862		1662.5	0.0011502		1662.5	0.0052154		1662.5	1.637e-11		1677.93	0.00038896		1677.93	9.3428e-06
1283.2	0.0519		1283.2	0.0028789		1663.14	0.0299		1663.14	0.0012577		1663.14	0.0164		1663.14	0.0119		1663.14	3.165e-10		1663.14	0.0062175		1663.14	0.0011072		1663.14	0.0051773		1663.14	1.728e-11		1678.57	0.00039028		1678.57	9.3463e-06
1283.84	0.0519		1283.84	0.0026687		1663.78	0.0298		1663.78	0.0012115		1663.78	0.0157		1663.78	0.0124		1663.78	3.929e-10		1663.78	0.0061751		1663.78	0.0010668		1663.78	0.0051119		1663.78	1.728e-11		1679.21	0.00039309		1679.21	9.9357e-06
1284.48	0.0519		1284.48	0.0024758		1664.42	0.0296		1664.42	0.0011681		1664.42	0.015		1664.42	0.013		1664.42	5.384e-10		1664.42	0.0061214		1664.42	0.0010287		1664.42	0.0050204		1664.42	1.819e-11		1679.85	0.00039639		1679.85	1.1381e-05
1285.12	0.0518		1285.12	0.0022984		1665.07	0.0294		1665.07	0.0011271		1665.07	0.0142		1665.07	0.0136		1665.07	8.149e-10		1665.07	0.0060272		1665.07	0.00099265		1665.07	0.0049042		1665.07	1.91e-11		1680.5	0.00039875		1680.5	1.3824e-05
1285.77	0.0518		1285.77	0.0021328		1665.71	0.0291		1665.71	0.0010883		1665.71	0.0135		1665.71	0.0142		1665.71	1.346e-09		1665.71	0.0058861		1665.71	0.00095855		1665.71	0.004765		1665.71	2.001e-11		1681.14	0.00040044		1681.14	1.6985e-05
1286.41	0.0518		1286.41	0.0019764		1666.35	0.0288		1666.35	0.0010515		1666.35	0.0128		1666.35	0.0148		1666.35	2.368e-09		1666.35	0.0056971		1666.35	0.00092621		1666.35	0.004605		1666.35	2.092e-11		1681.78	0.00040114		1681.78	2.0054e-05
1287.05	0.0517		1287.05	0.0018292		1667	0.0285		1667	0.0010167		1667	0.0121		1667	0.0153		1667	4.304e-09		1667	0.0054483		1667	0.00089549		1667	0.0044266		1667	2.183e-11		1682.43	0.00040118		1682.43	2.2075e-05
1287.7	0.0517		1287.7	0.0016936		1667.64	0.0283		1667.64	0.00098352		1667.64	0.0114		1667.64	0.0159		1667.64	7.931e-09		1667.64	0.0051367		1667.64	0.00086629		1667.64	0.0042324		1667.64	2.274e-11		1683.07	0.00040118		1683.07	2.2535e-05
1288.34	0.0516		1288.34	0.0015704		1668.28	0.0281		1668.28	0.00095199		1668.28	0.0107		1668.28	0.0165		1668.28	1.462e-08		1668.28	0.0048015		1668.28	0.0008385		1668.28	0.004025		1668.28	2.365e-11		1683.71	0.00040174		1683.71	2.161e-05
1288.98	0.0516		1288.98	0.001458		1668.93	0.0281		1668.93	0.00092195		1668.93	0.0101		1668.93	0.017		1668.93	2.68e-08		1668.93	0.0045091		1668.93	0.00081201		1668.93	0.0038073		1668.93	2.546e-11		1684.35	0.00040274		1684.35	1.9924e-05
1289.62	0.0515		1289.62	0.0013538		1669.57	0.028		1669.57	0.00089331		1669.57	0.0094406		1669.57	0.0175		1669.57	4.862e-08		1669.57	0.0042891		1669.57	0.00078675		1669.57	0.0035822		1669.57	2.637e-11		1685	0.00040335		1685	1.8155e-05
1290.27	0.0515		1290.27	0.0012561		1670.21	0.0278		1670.21	0.00086598		1670.21	0.008824		1670.21	0.018		1670.21	8.714e-08		1670.21	0.0041058		1670.21	0.00076264		1670.21	0.0033523		1670.21	2.819e-11		1685.64	0.00040422		1685.64	1.6691e-05
1290.91	0.0514		1290.91	0.0011648		1670.85	0.0276		1670.85	0.00083986		1670.85	0.0082292		1670.85	0.0185		1670.85	1.541e-07		1670.85	0.003914		1670.85	0.00073961		1670.85	0.0031204		1670.85	2.91e-11		1686.28	0.00040426		1686.28	1.5421e-05
1291.55	0.0514		1291.55	0.0010815		1671.5	0.0274		1671.5	0.00081491		1671.5	0.0076574		1671.5	0.019		1671.5	2.687e-07		1671.5	0.0037181		1671.5	0.00071759		1671.5	0.002889		1671.5	3.092e-11		1686.93	0.00040417		1686.93	1.381e-05
1292.2	0.0513		1292.2	0.001008		1672.14	0.0272		1672.14	0.00079103		1672.14	0.0071093		1672.14	0.0194		1672.14	4.62e-07		1672.14	0.0035429		1672.14	0.00069653		1672.14	0.0026605		1672.14	3.274e-11		1687.57	0.00040392		1687.57	1.1311e-05
1292.84	0.0513		1292.84	0.00094374		1672.78	0.0269		1672.78	0.00076817		1672.78	0.0065857		1672.78	0.0198		1672.78	7.826e-07		1672.78	0.0033632		1672.78	0.00067637		1672.78	0.0024369		1672.78	3.456e-11		1688.21	0.00040454		1688.21	7.9184e-06
1293.48	0.0512		1293.48	0.00088776		1673.43	0.0266		1673.43	0.00074628		1673.43	0.0060871		1673.43	0.0201		1673.43	1.31e-06		1673.43	0.0031085		1673.43	0.00065706		1673.43	0.0022202		1673.43	3.638e-11		1688.85	0.00040609		1688.85	4.3979e-06
1294.12	0.0512		1294.12	0.00084014		1674.07	0.0263		1674.07	0.0007253		1674.07	0.0056136		1674.07	0.0204		1674.07	2.15e-06		1674.07	0.0027517		1674.07	0.00063856		1674.07	0.0020119		1674.07	3.82e-11		1689.5	0.00040944		1689.5	1.8697e-06
1294.77	0.0512		1294.77	0.00080305		1674.71	0.0261		1674.71	0.00070518		1674.71	0.0051654		1674.71	0.0207		1674.71	3.48e-06		1674.71	0.0023653		1674.71	0.00062082		1674.71	0.0018135		1674.71	4.093e-11		1690.14	0.00041244		1690.14	9.2414e-07
1295.41	0.0512		1295.41	0.00077753		1675.35	0.026		1675.35	0.00068587		1675.35	0.0047423		1675.35	0.0209		1675.35	5.56e-06		1675.35	0.002064		1675.35	0.00060379		1675.35	0.0016258		1675.35	4.547e-11		1690.78	0.00041225		1690.78	1.1069e-06
1296.05	0.0511		1296.05	0.00076118		1676	0.0258		1676	0.00066734		1676	0.0043442		1676	0.0211		1676	8.76e-06		1676	0.0018977		1676	0.00058745		1676	0.0014498		1676	5.366e-11		1691.43	0.00040678		1691.43	1.0159e-06
1296.7	0.0511		1296.7	0.00074339		1676.64	0.0255		1676.64	0.00064954		1676.64	0.0039706		1676.64	0.0212		1676.64	1.358e-05		1676.64	0.0018145		1676.64	0.00057175		1676.64	0.0012859		1676.64	7.458e-11		1692.07	0.00039568		1692.07	-7.4993e-07
1297.34	0.0511		1297.34	0.00072937		1677.28	0.0252		1677.28	0.00063243		1677.28	0.003621		1677.28	0.0212		1677.28	2.075e-05		1677.28	0.001724		1677.28	0.00055667		1677.28	0.0011345		1677.28	1.346e-10		1692.71	0.00038204		1692.71	-4.8861e-06
1297.98	0.0511		1297.98	0.00072069		1677.93	0.0248		1677.93	0.00061598		1677.93	0.0032948		1677.93	0.0212		1677.93	3.123e-05		1677.93	0.0015744		1677.93	0.00054217		1677.93	0.00099552		1677.93	3.119e-10		1693.35	0.00036729		1693.35	-1.1141e-05
1298.62	0.0511		1298.62	0.0007179		1678.57	0.0245		1678.57	0.00060016		1678.57	0.0029913		1678.57	0.0212		1678.57	4.632e-05		1678.57	0.0013686		1678.57	0.00052822		1678.57	0.0008689		1678.57	8.276e-10		1694	0.00035234		1694	-1.8321e-05
1299.27	0.0511		1299.27	0.00071923		1679.21	0.0242		1679.21	0.00058493		1679.21	0.0027096		1679.21	0.0211		1679.21	6.77e-05		1679.21	0.0011418		1679.21	0.0005148		1679.21	0.00075434		1679.21	2.274e-09		1694.64	0.00034014		1694.64	-2.4526e-05
1299.91	0.0511		1299.91	0.0007234		1679.85	0.0239		1679.85	0.00057026		1679.85	0.0024491		1679.85	0.0209		1679.85	9.748e-05		1679.85	0.00093962		1679.85	0.00050187		1679.85	0.00065137		1679.85	6.174e-09		1695.28	0.00033057		1695.28	-2.7913e-05
1300.55	0.0511		1300.55	0.00073262		1680.5	0.0236		1680.5	0.00055614		1680.5	0.0022086		1680.5	0.0207		1680.5	0.00013829		1680.5	0.00079278		1680.5	0.00048943		1680.5	0.00055945		1680.5	1.628e-08		1695.93	0.0003235		1695.93	-2.7769e-05
1301.2	0.0511		1301.2	0.0007494		1681.14	0.0232		1681.14	0.00054253		1681.14	0.0019872		1681.14	0.0205		1681.14	0.00019331		1681.14	0.00068635		1681.14	0.00047743		1681.14	0.00047794		1681.14	4.14e-08		1696.57	0.00032052		1696.57	-2.484e-05
1301.84	0.0511		1301.84	0.00077283		1681.78	0.0228		1681.78	0.0005294		1681.78	0.0017841		1681.78	0.0202		1681.78	0.00026625		1681.78	0.00056473		1681.78	0.00046586		1681.78	0.00040612		1681.78	1.012e-07		1697.21	0.00032268		1697.21	-2.0586e-05
1302.48	0.0511		1302.48	0.00079883		1682.43	0.0224		1682.43	0.00051674		1682.43	0.0015981		1682.43	0.0199		1682.43	0.0003613		1682.43	0.00039003		1682.43	0.00045471		1682.43	0.00034324		1682.43	2.38e-07		1697.85	0.00032969		1697.85	-1.6137e-05
1303.12	0.0511		1303.12	0.00082496		1683.07	0.022		1683.07	0.00050453		1683.07	0.0014284		1683.07	0.0195		1683.07	0.00048308		1683.07	0.00019737		1683.07	0.00044395		1683.07	0.00028855		1683.07	5.373e-07		1698.5	0.00034234		1698.5	-1.191e-05
1303.77	0.0511		1303.77	0.00085308		1683.71	0.0218		1683.71	0.00049274		1683.71	0.0012738		1683.71	0.0191		1683.71	0.00063641		1683.71	7.593e-05		1683.71	0.00043356		1683.71	0.00024128		1683.71	1.16e-06		1699.14	0.00035912		1699.14	-7.8655e-06
1304.41	0.051		1304.41	0.00088642		1684.35	0.0216		1684.35	0.00048135		1684.35	0.0011334		1684.35	0.0186		1684.35	0.00082607		1684.35	8.222e-05		1684.35	0.00042353		1684.35	0.00020067		1684.35	2.43e-06		1699.78	0.00037987		1699.78	-3.7438e-06
1305.05	0.051		1305.05	0.00092521		1685	0.0214		1685	0.00047035		1685	0.0010062		1685	0.0182		1685	0.0010565		1685	0.00020902		1685	0.00041384		1685	0.000166		1685	4.85e-06		1700.43	0.0004022		1700.43	6.9728e-07
1305.7	0.051		1305.7	0.0009657		1685.64	0.0211		1685.64	0.00045972		1685.64	0.00089129		1685.64	0.0177		1685.64	0.0013313		1685.64	0.0003728		1685.64	0.00040447		1685.64	0.00013659		1685.64	9.33e-06		1701.07	0.00042412		1701.07	5.9112e-06
1306.34	0.051		1306.34	0.0010045		1686.28	0.0206		1686.28	0.00044945		1686.28	0.00078774		1686.28	0.0172		1686.28	0.0016529		1686.28	0.00048858		1686.28	0.00039542		1686.28	0.00011179		1686.28	1.721e-05		1701.71	0.00044238		1701.71	1.1592e-05
1306.98	0.051		1306.98	0.0010418		1686.93	0.0202		1686.93	0.00043951		1686.93	0.00069467		1686.93	0.0166		1686.93	0.0020219		1686.93	0.00052579		1686.93	0.00038666		1686.93	9.1e-05		1686.93	3.05e-05		1702.36	0.00045446		1702.36	1.6421e-05
1307.62	0.051		1307.62	0.00108		1687.57	0.0199		1687.57	0.00042989		1687.57	0.00061122		1687.57	0.0161		1687.57	0.0024371		1687.57	0.00051382		1687.57	0.00037819		1687.57	7.368e-05		1687.57	5.19e-05		1703	0.00046089		1703	1.8791e-05
1308.27	0.0511		1308.27	0.0011213		1688.21	0.0196		1688.21	0.00042058		1688.21	0.0005366		1688.21	0.0155		1688.21	0.0028942		1688.21	0.00050412		1688.21	0.00037		1688.21	5.934e-05		1688.21	8.484e-05		1703.64	0.00046292		1703.64	1.7945e-05
1308.91	0.0511		1308.91	0.0011659		1688.85	0.0193		1688.85	0.00041157		1688.85	0.00047003		1688.85	0.0149		1688.85	0.0033865		1688.85	0.00052957		1688.85	0.00036206		1688.85	4.753e-05		1688.85	0.00013317		1704.28	0.00046253		1704.28	1.4488e-05
1309.55	0.0511		1309.55	0.0012116		1689.5	0.0191		1689.5	0.00040285		1689.5	0.0004108		1689.5	0.0144		1689.5	0.0039043		1689.5	0.00059696		1689.5	0.00035438		1689.5	3.787e-05		1689.5	0.00020075		1704.93	0.00046056		1704.93	1.0041e-05
1310.2	0.051		1310.2	0.0012542		1690.14	0.0188		1690.14	0.00039439		1690.14	0.00035823		1690.14	0.0138		1690.14	0.0044351		1690.14	0.00070201		1690.14	0.00034693		1690.14	3.002e-05		1690.14	0.00029065		1705.57	0.00045734		1705.57	6.6373e-06
1310.84	0.051		1310.84	0.0012905		1690.78	0.0185		1690.78	0.0003862		1690.78	0.00031169		1690.78	0.0132		1690.78	0.0049638		1690.78	0.00083782		1690.78	0.00033972		1690.78	2.366e-05		1690.78	0.00040414		1706.21	0.00045338		1706.21	5.151e-06
1311.48	0.051		1311.48	0.0013216		1691.43	0.0183		1691.43	0.00037826		1691.43	0.00027059		1691.43	0.0126		1691.43	0.0054739		1691.43	0.00099077		1691.43	0.00033272		1691.43	1.855e-05		1691.43	0.00053969		1706.86	0.00044738		1706.86	5.0239e-06
1312.12	0.051		1312.12	0.0013532		1692.07	0.018		1692.07	0.00037056		1692.07	0.00023439		1692.07	0.012		1692.07	0.0059476		1692.07	0.0011415		1692.07	0.00032594		1692.07	1.447e-05		1692.07	0.00069215		1707.5	0.00044095		1707.5	4.7202e-06
1312.77	0.051		1312.77	0.0013922		1692.71	0.0178		1692.71	0.00036309		1692.71	0.00020257		1692.71	0.0115		1692.71	0.0063673		1692.71	0.0012698		1692.71	0.00031937		1692.71	1.122e-05		1692.71	0.00085251		1708.14	0.00043501		1708.14	3.1179e-06
1313.41	0.051		1313.41	0.0014405		1693.35	0.0175		1693.35	0.00035584		1693.35	0.00017468		1693.35	0.0109		1693.35	0.0067163		1693.35	0.0013553		1693.35	0.00031298		1693.35	8.66e-06		1693.35	0.0010084		1708.78	0.00043031		1708.78	4.6761e-07
1314.05	0.051		1314.05	0.0014932		1694	0.0173		1694	0.0003488		1694	0.0001503		1694	0.0104		1694	0.0069802		1694	0.0013851		1694	0.00030679		1694	6.64e-06		1694	0.0011456		1709.43	0.0004268		1709.43	-2.0449e-06
1314.7	0.051		1314.7	0.0015413		1694.64	0.0171		1694.64	0.00034197		1694.64	0.00012903		1694.64	0.0098296		1694.64	0.0071477		1694.64	0.0013775		1694.64	0.00030078		1694.64	5.07e-06		1694.64	0.00125		1710.07	0.00042413		1710.07	-3.5086e-06
1315.34	0.051		1315.34	0.0015776		1695.28	0.017		1695.28	0.00033534		1695.28	0.00011052		1695.28	0.0093067		1695.28	0.0072116		1695.28	0.0013876		1695.28	0.00029494		1695.28	3.85e-06		1695.28	0.0013097		1710.71	0.00042224		1710.71	-3.933e-06
1315.98	0.051		1315.98	0.0016024		1695.93	0.0169		1695.93	0.0003289		1695.93	9.445e-05		1695.93	0.0087984		1695.93	0.0071691		1695.93	0.0014593		1695.93	0.00028927		1695.93	2.91e-06		1695.93	0.001318		1711.36	0.00042125		1711.36	-3.8221e-06
1316.63	0.051		1316.63	0.0016196		1696.57	0.0165		1696.57	0.00032264		1696.57	8.054e-05		1696.57	0.0083059		1696.57	0.0070219		1696.57	0.0015731		1696.57	0.00028376		1696.57	2.18e-06		1696.57	0.0012738		1712	0.00042054		1712	-3.4111e-06
1317.27	0.0509		1317.27	0.001633		1697.21	0.0158		1697.21	0.00031656		1697.21	6.853e-05		1697.21	0.0078299		1697.21	0.0067766		1697.21	0.0016521		1697.21	0.0002784		1697.21	1.63e-06		1697.21	0.0011823		1712.64	0.00041993		1712.64	-2.1879e-06
1317.91	0.0509		1317.91	0.0016435		1697.85	0.0148		1697.85	0.00031064		1697.85	5.818e-05		1697.85	0.0073712		1697.85	0.0064437		1697.85	0.0016156		1697.85	0.00027319		1697.85	1.21e-06		1697.85	0.001054		1713.28	0.00041915		1713.28	-3.8899e-07
1318.55	0.0509		1318.55	0.0016551		1698.5	0.0137		1698.5	0.00030489		1698.5	4.928e-05		1698.5	0.0069304		1698.5	0.006037		1698.5	0.0014194		1698.5	0.00026813		1698.5	8.968e-07		1698.5	0.0009023		1713.93	0.00041801		1713.93	1.8434e-06
1319.2	0.0509		1319.2	0.0016742		1699.14	0.0126		1699.14	0.0002993		1699.14	4.165e-05		1699.14	0.0065079		1699.14	0.0055728		1699.14	0.0010824		1699.14	0.00026321		1699.14	6.594e-07		1699.14	0.00074187		1714.57	0.00041646		1714.57	3.9969e-06
1319.84	0.0508		1319.84	0.0017043		1699.78	0.0115		1699.78	0.00029385		1699.78	3.512e-05		1699.78	0.0061041		1699.78	0.0050686		1699.78	0.00070292		1699.78	0.00025842		1699.78	4.823e-07		1699.78	0.0005858		1715.21	0.00041447		1715.21	5.6415e-06
1320.48	0.0508		1320.48	0.0017411		1700.43	0.0106		1700.43	0.00028856		1700.43	2.955e-05		1700.43	0.005719		1700.43	0.0045421		1700.43	0.00042643		1700.43	0.00025376		1700.43	3.509e-07		1700.43	0.00044424		1715.86	0.00041207		1715.86	6.5764e-06
1321.13	0.0508		1321.13	0.0017751		1701.07	0.009588		1701.07	0.0002834		1701.07	2.48e-05		1701.07	0.0053528		1701.07	0.0040105		1701.07	0.00033931		1701.07	0.00024922		1701.07	2.539e-07		1701.07	0.00032355		1716.5	0.00040947		1716.5	6.6821e-06
1321.77	0.0507		1321.77	0.0018007		1701.71	0.0085887		1701.71	0.00027838		1701.71	2.078e-05		1701.71	0.0050054		1701.71	0.0034891		1701.71	0.00038936		1701.71	0.0002448		1701.71	1.828e-07		1701.71	0.00022631		1717.14	0.00040695		1717.14	5.8951e-06
1322.41	0.0507		1322.41	0.0018186		1702.36	0.0076288		1702.36	0.0002735		1702.36	1.736e-05		1702.36	0.0046766		1702.36	0.0029907		1702.36	0.00044359		1702.36	0.0002405		1702.36	1.309e-07		1702.36	0.00015203		1717.78	0.00040474		1717.78	4.0481e-06
1323.05	0.0507		1323.05	0.0018332		1703	0.0067794		1703	0.00026874		1703	1.448e-05		1703	0.0043661		1703	0.0025259		1703	0.00041542		1703	0.00023631		1703	9.329e-08		1703	9.808e-05		1718.43	0.000403		1718.43	1.5384e-06
1323.7	0.0506		1323.7	0.001849		1703.64	0.0060576		1703.64	0.0002641		1703.64	1.205e-05		1703.64	0.0040736		1703.64	0.0021019		1703.64	0.00031709		1703.64	0.00023223		1703.64	6.614e-08		1703.64	6.077e-05		1719.07	0.00040182		1719.07	-1.0572e-06
1324.34	0.0506		1324.34	0.0018689		1704.28	0.0054417		1704.28	0.00025958		1704.28	1e-05		1704.28	0.0037986		1704.28	0.0017233		1704.28	0.00020716		1704.28	0.00022825		1704.28	4.667e-08		1704.28	3.616e-05		1719.71	0.00040117		1719.71	-3.2242e-06
1324.98	0.0506		1324.98	0.0018929		1704.93	0.0049131		1704.93	0.00025517		1704.93	8.28e-06		1704.93	0.0035407		1704.93	0.0013922		1704.93	0.00012346		1704.93	0.00022437		1704.93	3.277e-08		1704.93	2.066e-05		1720.36	0.00040085		1720.36	-4.0432e-06
1325.63	0.0505		1325.63	0.0019181		1705.57	0.0044587		1705.57	0.00025088		1705.57	6.85e-06		1705.57	0.0032994		1705.57	0.0011081		1705.57	7.707e-05		1705.57	0.00022059		1705.57	2.291e-08		1705.57	1.134e-05		1721	0.00040067		1721	-3.8776e-06
1326.27	0.0505		1326.27	0.0019418		1706.21	0.0040568		1706.21	0.00024669		1706.21	5.64e-06		1706.21	0.0030739		1706.21	0.00086903		1706.21	5.119e-05		1706.21	0.00021691		1706.21	1.596e-08		1706.21	5.98e-06		1721.64	0.00040065		1721.64	-3.3623e-06
1326.91	0.0505		1326.91	0.0019645		1706.86	0.0036824		1706.86	0.00024261		1706.86	4.64e-06		1706.86	0.0028637		1706.86	0.00067151		1706.86	8.804e-05		1706.86	0.00021332		1706.86	1.108e-08		1706.86	3.03e-06		1722.28	0.00040101		1722.28	-3.1009e-06
1327.55	0.0504		1327.55	0.001978		1707.5	0.003327		1707.5	0.00023862		1707.5	3.81e-06		1707.5	0.0026682		1707.5	0.00051125		1707.5	0.00017002		1707.5	0.00020981		1707.5	7.669e-09		1707.5	1.47e-06		1722.93	0.00040181		1722.93	-3.232e-06
1328.2	0.0504		1328.2	0.0019956		1708.14	0.0030031		1708.14	0.00023474		1708.14	3.12e-06		1708.14	0.0024866		1708.14	0.00038351		1708.14	0.00024299		1708.14	0.00020639		1708.14	5.304e-09		1708.14	6.871e-07		1723.57	0.00040267		1723.57	-3.2417e-06
1328.84	0.0504		1328.84	0.0020181		1708.78	0.002724		1708.78	0.00023094		1708.78	2.55e-06		1708.78	0.0023182		1708.78	0.00028346		1708.78	0.00026187		1708.78	0.00020305		1708.78	3.671e-09		1708.78	3.082e-07		1724.21	0.00040361		1724.21	-2.3889e-06
1329.48	0.0504		1329.48	0.0020446		1709.43	0.0024864		1709.43	0.00022724		1709.43	2.08e-06		1709.43	0.0021623		1709.43	0.00020642		1709.43	0.00023311		1709.43	0.00019979		1709.43	2.55e-09		1709.43	1.328e-07		1724.86	0.00040394		1724.86	-5.8048e-07
1330.13	0.0503		1330.13	0.0020735		1710.07	0.0022739		1710.07	0.00022363		1710.07	1.69e-06		1710.07	0.0020183		1710.07	0.00014811		1710.07	0.00020042		1710.07	0.00019661		1710.07	1.783e-09		1710.07	5.496e-08		1725.5	0.00040333		1725.5	1.8058e-06
1330.77	0.0503		1330.77	0.0021043		1710.71	0.0020764		1710.71	0.0002201		1710.71	1.37e-06		1710.71	0.0018854		1710.71	0.00010471		1710.71	0.0001941		1710.71	0.00019351		1710.71	1.259e-09		1710.71	2.187e-08		1726.14	0.00040206		1726.14	3.3487e-06
1331.41	0.0503		1331.41	0.0021369		1711.36	0.0018925		1711.36	0.00021665		1711.36	1.11e-06		1711.36	0.001763		1711.36	7.294e-05		1711.36	0.00023746		1711.36	0.00019048		1711.36	9.058e-10		1711.36	8.387e-09		1726.78	0.00040092		1726.78	3.0423e-06
1332.05	0.0503		1332.05	0.0021717		1712	0.0017201		1712	0.00021328		1712	9.01e-07		1712	0.0016502		1712	5.006e-05		1712	0.00026249		1712	0.00018751		1712	6.657e-10		1712	3.113e-09		1727.43	0.00040054		1727.43	9.3837e-07
1332.7	0.0503		1332.7	0.0022079		1712.64	0.0015585		1712.64	0.00020999		1712.64	7.267e-07		1712.64	0.0015466		1712.64	3.385e-05		1712.64	0.00023987		1712.64	0.00018462		1712.64	5.057e-10		1712.64	1.134e-09		1728.07	0.00040146		1728.07	-1.8848e-06
1333.34	0.0502		1333.34	0.0022439		1713.28	0.0014158		1713.28	0.00020678		1713.28	5.85e-07		1713.28	0.0014515		1713.28	2.255e-05		1713.28	0.0001688		1713.28	0.00018179		1713.28	3.965e-10		1713.28	4.193e-10		1728.71	0.00040343		1728.71	-3.9262e-06
1333.98	0.0502		1333.98	0.0022752		1713.93	0.0013039		1713.93	0.00020364		1713.93	4.698e-07		1713.93	0.0013641		1713.93	1.481e-05		1713.93	8.454e-05		1713.93	0.00017903		1713.93	3.238e-10		1713.93	1.71e-10		1729.36	0.00040557		1729.36	-4.1319e-06
1334.63	0.0502		1334.63	0.0022946		1714.57	0.0012177		1714.57	0.00020057		1714.57	3.766e-07		1714.57	0.001284		1714.57	9.58e-06		1714.57	3.853e-05		1714.57	0.00017633		1714.57	2.728e-10		1714.57	8.64e-11		1730	0.00040704		1730	-2.5707e-06
1335.27	0.0502		1335.27	0.0022979		1715.21	0.0011368		1715.21	0.00019757		1715.21	3.012e-07		1715.21	0.0012106		1715.21	6.1e-06		1715.21	5.61e-05		1715.21	0.00017369		1715.21	2.401e-10		1715.21	5.821e-11		1730.64	0.00040745		1730.64	-2.0351e-07
1335.91	0.0502		1335.91	0.0022866		1715.86	0.0010603		1715.86	0.00019463		1715.86	2.404e-07		1715.86	0.0011434		1715.86	3.83e-06		1715.86	0.00010867		1715.86	0.0001711		1715.86	2.183e-10		1715.86	4.729e-11		1731.28	0.00040688		1731.28	2.0106e-06
1336.55	0.0502		1336.55	0.0022655		1716.5	0.001019		1716.5	0.00019176		1716.5	1.916e-07		1716.5	0.0010818		1716.5	2.37e-06		1716.5	0.00013519		1716.5	0.00016858		1716.5	2.001e-10		1716.5	4.275e-11		1731.93	0.00040567		1731.93	3.7314e-06
1337.2	0.0502		1337.2	0.0022357		1717.14	0.0010438		1717.14	0.00018895		1717.14	1.523e-07		1717.14	0.0010253		1717.14	1.45e-06		1717.14	0.00010241		1717.14	0.00016611		1717.14	1.892e-10		1717.14	3.911e-11		1732.57	0.0004043		1732.57	4.2055e-06
1337.84	0.0501		1337.84	0.0021946		1717.78	0.0010505		1717.78	0.00018621		1717.78	1.209e-07		1717.78	0.00097364		1717.78	8.687e-07		1717.78	4.701e-05		1717.78	0.00016369		1717.78	1.783e-10		1717.78	3.729e-11		1733.21	0.00040325		1733.21	3.5665e-06
1338.48	0.0501		1338.48	0.0021449		1718.43	0.0010724		1718.43	0.00018352		1718.43	9.579e-08		1718.43	0.00092625		1718.43	5.143e-07		1718.43	5.111e-05		1718.43	0.00016133		1718.43	1.746e-10		1718.43	3.456e-11		1733.86	0.00040275		1733.86	2.1862e-06
1339.13	0.0501		1339.13	0.0021017		1719.07	0.0010702		1719.07	0.00018089		1719.07	7.579e-08		1719.07	0.0008828		1719.07	3e-07		1719.07	0.00010175		1719.07	0.00015902		1719.07	1.673e-10		1719.07	3.274e-11		1734.5	0.00040256		1734.5	7.3691e-07
1339.77	0.0501		1339.77	0.0020859		1719.71	0.0010342		1719.71	0.00017831		1719.71	5.988e-08		1719.71	0.00084291		1719.71	1.725e-07		1719.71	0.00022748		1719.71	0.00015675		1719.71	1.637e-10		1719.71	3.092e-11		1735.14	0.00040205		1735.14	-1.7165e-07
1340.41	0.0501		1340.41	0.002108		1720.36	0.00097692		1720.36	0.00017579		1720.36	4.725e-08		1720.36	0.00080626		1720.36	9.784e-08		1720.36	0.00034782		1720.36	0.00015454		1720.36	1.564e-10		1720.36	3.001e-11		1735.79	0.00040076		1735.79	-5.4821e-07
1341.05	0.0501		1341.05	0.0021564		1721	0.00091416		1721	0.00017333		1721	3.727e-08		1721	0.00077256		1721	5.474e-08		1721	0.00040464		1721	0.00015237		1721	1.528e-10		1721	2.819e-11		1736.43	0.00039878		1736.43	-1.0742e-06
1341.7	0.0501		1341.7	0.0022033		1721.64	0.00085753		1721.64	0.00017091		1721.64	2.936e-08		1721.64	0.00074151		1721.64	3.024e-08		1721.64	0.00039197		1721.64	0.00015024		1721.64	1.491e-10		1721.64	2.637e-11		1737.07	0.00039682		1737.07	-2.444e-06
1342.34	0.0501		1342.34	0.0022259		1722.28	0.00081638		1722.28	0.00016855		1722.28	2.314e-08		1722.28	0.00071286		1722.28	1.653e-08		1722.28	0.00033633		1722.28	0.00014816		1722.28	1.491e-10		1722.28	2.546e-11		1737.71	0.00039563		1737.71	-4.3198e-06
1342.98	0.0501		1342.98	0.0022209		1722.93	0.00079507		1722.93	0.00016623		1722.93	1.825e-08		1722.93	0.00068639		1722.93	8.971e-09		1722.93	0.00027023		1722.93	0.00014612		1722.93	1.455e-10		1722.93	2.456e-11		1738.36	0.00039549		1738.36	-5.9495e-06
1343.63	0.05		1343.63	0.0021995		1723.57	0.00079281		1723.57	0.00016396		1723.57	1.441e-08		1723.57	0.00066188		1723.57	4.864e-09		1723.57	0.00022008		1723.57	0.00014413		1723.57	1.419e-10		1723.57	2.365e-11		1739	0.00039591		1739	-6.3688e-06
1344.27	0.05		1344.27	0.0021732		1724.21	0.00080182		1724.21	0.00016174		1724.21	1.139e-08		1724.21	0.00063913		1724.21	2.667e-09		1724.21	0.00019577		1724.21	0.00014217		1724.21	1.382e-10		1724.21	2.183e-11		1739.64	0.0003963		1739.64	-5.0885e-06
1344.91	0.05		1344.91	0.0021471		1724.86	0.00081269		1724.86	0.00015956		1724.86	9.051e-09		1724.86	0.00061798		1724.86	1.502e-09		1724.86	0.00018566		1724.86	0.00014025		1724.86	1.346e-10		1724.86	2.092e-11		1740.29	0.00039583		1740.29	-2.4427e-06
1345.55	0.05		1345.55	0.0021225		1725.5	0.00081744		1725.5	0.00015742		1725.5	7.218e-09		1725.5	0.00059827		1725.5	8.949e-10		1725.5	0.00016741		1725.5	0.00013838		1725.5	1.346e-10		1725.5	2.001e-11		1740.93	0.00039433		1740.93	5.4821e-07
1346.2	0.05		1346.2	0.0021		1726.14	0.00081054		1726.14	0.00015533		1726.14	5.777e-09		1726.14	0.00057986		1726.14	5.784e-10		1726.14	0.0002201		1726.14	0.00013654		1726.14	1.31e-10		1726.14	1.91e-11		1741.57	0.00039231		1741.57	2.7325e-06
1346.84	0.0499		1346.84	0.0020772		1726.78	0.0007882		1726.78	0.00015328		1726.78	4.671e-09		1726.78	0.00056261		1726.78	4.147e-10		1726.78	0.00025991		1726.78	0.00013473		1726.78	1.273e-10		1726.78	1.91e-11		1742.21	0.00039047		1742.21	3.5948e-06
1347.48	0.0499		1347.48	0.0020503		1727.43	0.00075379		1727.43	0.00015127		1727.43	3.813e-09		1727.43	0.00054643		1727.43	3.31e-10		1727.43	0.00029153		1727.43	0.00013296		1727.43	1.237e-10		1727.43	1.819e-11		1742.86	0.00038925		1742.86	3.4454e-06
1348.13	0.0499		1348.13	0.0020192		1728.07	0.00072498		1728.07	0.0001493		1728.07	3.143e-09		1728.07	0.0005312		1728.07	2.838e-10		1728.07	0.00030002		1728.07	0.00013123		1728.07	1.237e-10		1728.07	1.728e-11		1743.5	0.00038883		1743.5	2.8556e-06
1348.77	0.0499		1348.77	0.0019901		1728.71	0.00072678		1728.71	0.00014736		1728.71	2.619e-09		1728.71	0.00051683		1728.71	2.546e-10		1728.71	0.00026955		1728.71	0.00012953		1728.71	1.2e-10		1728.71	1.637e-11		1744.14	0.00038941		1744.14	2.1449e-06
1349.41	0.0499		1349.41	0.0019687		1729.36	0.0007677		1729.36	0.00014547		1729.36	2.226e-09		1729.36	0.00050325		1729.36	2.401e-10		1729.36	0.00021929		1729.36	0.00012786		1729.36	1.164e-10		1729.36	1.546e-11		1744.79	0.00039106		1744.79	1.5825e-06
1350.06	0.0499		1350.06	0.0019539		1730	0.00081776		1730	0.0001436		1730	1.906e-09		1730	0.00049037		1730	2.255e-10		1730	0.00020106		1730	0.00012622		1730	1.164e-10		1730	1.546e-11		1745.43	0.00039338		1745.43	1.7102e-06
1350.7	0.0499		1350.7	0.0019396		1730.64	0.00083044		1730.64	0.00014178		1730.64	1.673e-09		1730.64	0.00047815		1730.64	2.183e-10		1730.64	0.00024338		1730.64	0.00012462		1730.64	1.128e-10		1730.64	1.455e-11		1746.07	0.0003956		1746.07	2.5613e-06
1351.34	0.0499		1351.34	0.0019224		1731.28	0.00078781		1731.28	0.00013999		1731.28	1.484e-09		1731.28	0.00046651		1731.28	2.074e-10		1731.28	0.0003091		1731.28	0.00012304		1731.28	1.128e-10		1731.28	1.455e-11		1746.71	0.00039717		1746.71	3.9844e-06
1351.98	0.0499		1351.98	0.001904		1731.93	0.0007285		1731.93	0.00013823		1731.93	1.339e-09		1731.93	0.00045542		1731.93	2.001e-10		1731.93	0.00032409		1731.93	0.0001215		1731.93	1.091e-10		1731.93	1.364e-11		1747.36	0.0003981		1747.36	5.2319e-06
1352.63	0.0499		1352.63	0.0018847		1732.57	0.00072424		1732.57	0.00013651		1732.57	1.222e-09		1732.57	0.00044482		1732.57	1.928e-10		1732.57	0.00024651		1732.57	0.00011998		1732.57	1.091e-10		1732.57	1.273e-11		1748	0.00039867		1748	5.7972e-06
1353.27	0.0498		1353.27	0.0018596		1733.21	0.00078087		1733.21	0.00013482		1733.21	1.135e-09		1733.21	0.00043467		1733.21	1.892e-10		1733.21	0.00010855		1733.21	0.0001185		1733.21	1.055e-10		1733.21	1.273e-11		1748.64	0.00039895		1748.64	5.7811e-06
1353.91	0.0498		1353.91	0.0018263		1733.86	0.00092323		1733.86	0.00013316		1733.86	1.062e-09		1733.86	0.00042494		1733.86	1.819e-10		1733.86	0		1733.86	0.00011703		1733.86	1.055e-10		1733.86	1.273e-11		1749.29	0.00039884		1749.29	5.4314e-06
1354.56	0.0498		1354.56	0.0017919		1734.5	0.0010809		1734.5	0.00013153		1734.5	1.004e-09		1734.5	0.0004156		1734.5	1.746e-10		1734.5	2.32e-06		1734.5	0.0001156		1734.5	1.019e-10		1734.5	1.182e-11		1749.93	0.00039839		1749.93	4.3203e-06
1355.2	0.0498		1355.2	0.0017683		1735.14	0.0011828		1735.14	0.00012992		1735.14	9.604e-10		1735.14	0.00040661		1735.14	1.71e-10		1735.14	0.00012368		1735.14	0.00011419		1735.14	1.019e-10		1735.14	1.182e-11		1750.57	0.00039794		1750.57	2.3196e-06
1355.84	0.0498		1355.84	0.0017587		1735.79	0.0012131		1735.79	0.00012835		1735.79	9.168e-10		1735.79	0.00039796		1735.79	1.637e-10		1735.79	0.00028414		1735.79	0.00011281		1735.79	9.822e-11		1735.79	1.091e-11		1751.21	0.00039787		1751.21	-2.2544e-07
1356.48	0.0497		1356.48	0.0017542		1736.43	0.0012017		1736.43	0.00012681		1736.43	8.877e-10		1736.43	0.00038962		1736.43	1.601e-10		1736.43	0.00039082		1736.43	0.00011145		1736.43	9.822e-11		1736.43	1.091e-11		1751.86	0.00039827		1751.86	-2.6214e-06
1357.13	0.0497		1357.13	0.0017478		1737.07	0.0011866		1737.07	0.00012529		1737.07	8.731e-10		1737.07	0.00038157		1737.07	1.564e-10		1737.07	0.00041249		1737.07	0.00011012		1737.07	9.459e-11		1737.07	1e-11		1752.5	0.00039896		1752.5	-4.3375e-06
1357.77	0.0497		1357.77	0.0017419		1737.71	0.0011923		1737.71	0.0001238		1737.71	8.44e-10		1737.71	0.00037379		1737.71	1.491e-10		1737.71	0.00037314		1737.71	0.00010881		1737.71	9.459e-11		1737.71	1e-11		1753.14	0.00039966		1753.14	-5.2708e-06
1358.41	0.0497		1358.41	0.0017377		1738.36	0.0012339		1738.36	0.00012234		1738.36	8.294e-10		1738.36	0.00036626		1738.36	1.455e-10		1738.36	0.00030144		1738.36	0.00010753		1738.36	9.095e-11		1738.36	1e-11		1753.79	0.0004002		1753.79	-5.6368e-06
1359.06	0.0496		1359.06	0.0017249		1739	0.0013163		1739	0.0001209		1739	8.149e-10		1739	0.00035898		1739	1.419e-10		1739	0.00021955		1739	0.00010626		1739	9.095e-11		1739	9.095e-12		1754.43	0.00040079		1754.43	-5.7974e-06
1359.7	0.0496		1359.7	0.0016938		1739.64	0.0014143		1739.64	0.00011949		1739.64	8.003e-10		1739.64	0.00035193		1739.64	1.382e-10		1739.64	0.00016178		1739.64	0.00010502		1739.64	8.731e-11		1739.64	9.095e-12
1360.34	0.0496		1360.34	0.0016513		1740.29	0.0014836		1740.29	0.00011811		1740.29	7.858e-10		1740.29	0.00034509		1740.29	1.346e-10		1740.29	0.00015702		1740.29	0.0001038		1740.29	8.731e-11		1740.29	9.095e-12
1360.98	0.0496		1360.98	0.0016137		1740.93	0.0014992		1740.93	0.00011674		1740.93	7.712e-10		1740.93	0.00033846		1740.93	1.31e-10		1740.93	0.00018688		1740.93	0.0001026		1740.93	8.731e-11		1740.93	9.095e-12
1361.63	0.0497		1361.63	0.0015922		1741.57	0.0014812		1741.57	0.0001154		1741.57	7.567e-10		1741.57	0.00033203		1741.57	1.273e-10		1741.57	0.00019143		1741.57	0.00010142		1741.57	8.367e-11		1741.57	8.185e-12
1362.27	0.0497		1362.27	0.0015965		1742.21	0.001471		1742.21	0.00011409		1742.21	7.421e-10		1742.21	0.00032578		1742.21	1.237e-10		1742.21	0.00013338		1742.21	0.00010027		1742.21	8.367e-11		1742.21	8.185e-12
1362.91	0.0497		1362.91	0.0016476		1742.86	0.0014895		1742.86	0.00011279		1742.86	7.276e-10		1742.86	0.00031971		1742.86	1.2e-10		1742.86	4.031e-05		1742.86	9.913e-05		1742.86	8.367e-11		1742.86	8.185e-12
1363.56	0.0497		1363.56	0.0017615		1743.5	0.0015205		1743.5	0.00011152		1743.5	7.276e-10		1743.5	0.00031381		1743.5	1.164e-10		1743.5	1.335e-05		1743.5	9.801e-05		1743.5	8.003e-11		1743.5	7.276e-12
1364.2	0.0497		1364.2	0.0019211		1744.14	0.0015321		1744.14	0.00011027		1744.14	7.13e-10		1744.14	0.00030808		1744.14	1.128e-10		1744.14	4.283e-05		1744.14	9.691e-05		1744.14	8.003e-11		1744.14	7.276e-12
1364.84	0.0497		1364.84	0.0020825		1744.79	0.0015047		1744.79	0.00010904		1744.79	6.985e-10		1744.79	0.0003025		1744.79	1.091e-10		1744.79	0.0001011		1744.79	9.583e-05		1744.79	8.003e-11		1744.79	7.276e-12
1365.48	0.0497		1365.48	0.0022137		1745.43	0.0014393		1745.43	0.00010783		1745.43	6.985e-10		1745.43	0.00029707		1745.43	1.091e-10		1745.43	0.00014008		1745.43	9.476e-05		1745.43	7.64e-11		1745.43	7.276e-12
1366.13	0.0497		1366.13	0.0023129		1746.07	0.0013533		1746.07	0.00010664		1746.07	6.839e-10		1746.07	0.00029179		1746.07	1.055e-10		1746.07	0.00013685		1746.07	9.372e-05		1746.07	7.64e-11		1746.07	7.276e-12
1366.77	0.0498		1366.77	0.0023921		1746.71	0.0012685		1746.71	0.00010546		1746.71	6.694e-10		1746.71	0.00028664		1746.71	1.019e-10		1746.71	0.0001031		1746.71	9.269e-05		1746.71	7.64e-11		1746.71	6.366e-12
1367.41	0.0498		1367.41	0.0024611		1747.36	0.0011962		1747.36	0.00010431		1747.36	6.694e-10		1747.36	0.00028163		1747.36	9.822e-11		1747.36	6.388e-05		1747.36	9.167e-05		1747.36	7.276e-11		1747.36	6.366e-12
1368.06	0.0498		1368.06	0.002531		1748	0.0011287		1748	0.00010318		1748	6.548e-10		1748	0.00027675		1748	9.822e-11		1748	4.275e-05		1748	9.068e-05		1748	7.276e-11		1748	6.366e-12
1368.7	0.0499		1368.7	0.002615		1748.64	0.0010506		1748.64	0.00010207		1748.64	6.548e-10		1748.64	0.00027199		1748.64	9.459e-11		1748.64	5.042e-05		1748.64	8.97e-05		1748.64	7.276e-11		1748.64	6.366e-12
1369.34	0.0499		1369.34	0.0027153		1749.29	0.00096617		1749.29	0.00010097		1749.29	6.403e-10		1749.29	0.00026736		1749.29	9.459e-11		1749.29	7.335e-05		1749.29	8.873e-05		1749.29	6.912e-11		1749.29	6.366e-12
1369.98	0.0499		1369.98	0.0028173		1749.93	0.00090683		1749.93	9.989e-05		1749.93	6.257e-10		1749.93	0.00026284		1749.93	9.095e-11		1749.93	8.495e-05		1749.93	8.779e-05		1749.93	6.912e-11		1749.93	5.457e-12
1370.63	0.0498		1370.63	0.0029012		1750.57	0.00089771		1750.57	9.883e-05		1750.57	6.257e-10		1750.57	0.00025843		1750.57	8.731e-11		1750.57	8.891e-05		1750.57	8.685e-05		1750.57	6.912e-11		1750.57	5.457e-12
1371.27	0.0498		1371.27	0.0029558		1751.21	0.00091699		1751.21	9.778e-05		1751.21	6.112e-10		1751.21	0.00025413		1751.21	8.731e-11		1751.21	0.00013402		1751.21	8.593e-05		1751.21	6.912e-11		1751.21	5.457e-12
1371.91	0.0498		1371.91	0.0029793		1751.86	0.00090904		1751.86	9.676e-05		1751.86	6.112e-10		1751.86	0.00024994		1751.86	8.367e-11		1751.86	0.00020635		1751.86	8.503e-05		1751.86	6.548e-11		1751.86	5.457e-12
1372.56	0.0498		1372.56	0.0029952		1752.5	0.00084089		1752.5	9.574e-05		1752.5	5.966e-10		1752.5	0.00024585		1752.5	8.367e-11		1752.5	0.00033495		1752.5	8.414e-05		1752.5	6.548e-11		1752.5	5.457e-12
1373.2	0.0498		1373.2	0.0030116		1753.14	0.00072694		1753.14	9.475e-05		1753.14	5.966e-10		1753.14	0.00024185		1753.14	8.003e-11		1753.14	0.00045081		1753.14	8.326e-05		1753.14	6.548e-11		1753.14	5.457e-12
1373.84	0.0499		1373.84	0.0030595		1753.79	0.0005976		1753.79	9.377e-05		1753.79	5.821e-10		1753.79	0.00023796		1753.79	8.003e-11		1753.79	0.0005085		1753.79	8.24e-05		1753.79	6.184e-11		1753.79	5.457e-12
1374.48	0.0499		1374.48	0.0031607		1754.43	0.0004681		1754.43	9.28e-05		1754.43	5.821e-10		1754.43	0.00023415		1754.43	7.64e-11		1754.43	0.0005044		1754.43	8.155e-05		1754.43	6.184e-11		1754.43	4.547e-12
1375.13	0.0499		1375.13	0.0033138		1755.07	0.00035072		1755.07	9.185e-05		1755.07	5.675e-10		1755.07	0.00023043		1755.07	7.64e-11		1755.07	0.00044752		1755.07	8.071e-05		1755.07	6.184e-11		1755.07	4.547e-12
1375.77	0.0499		1375.77	0.0034954		1755.71	0.00026652		1755.71	9.091e-05		1755.71	5.675e-10		1755.71	0.0002268		1755.71	7.276e-11		1755.71	0.00035262		1755.71	7.989e-05		1755.71	6.184e-11		1755.71	4.547e-12
1376.41	0.0499		1376.41	0.0036765		1756.36	0.00023057		1756.36	8.999e-05		1756.36	5.53e-10		1756.36	0.00022326		1756.36	7.276e-11		1756.36	0.00025945		1756.36	7.908e-05		1756.36	6.184e-11		1756.36	4.547e-12
1377.06	0.0499		1377.06	0.003843		1757	0.00023102		1757	8.908e-05		1757	5.53e-10		1757	0.00021979		1757	6.912e-11		1757	0.00021949		1757	7.828e-05		1757	5.821e-11		1757	4.547e-12
1377.7	0.0499		1377.7	0.004002		1757.64	0.00023375		1757.64	8.819e-05		1757.64	5.384e-10		1757.64	0.00021641		1757.64	6.912e-11		1757.64	0.00024745		1757.64	7.75e-05		1757.64	5.821e-11		1757.64	4.547e-12
1378.34	0.0499		1378.34	0.0041698		1758.29	0.00020852		1758.29	8.73e-05		1758.29	5.384e-10		1758.29	0.0002131		1758.29	6.912e-11		1758.29	0.00030881		1758.29	7.672e-05		1758.29	5.821e-11		1758.29	4.547e-12
1378.98	0.0499		1378.98	0.0043555		1758.93	0.00014889		1758.93	8.644e-05		1758.93	5.384e-10		1758.93	0.00020987		1758.93	6.548e-11		1758.93	0.00035687		1758.93	7.596e-05		1758.93	5.821e-11		1758.93	4.547e-12
1379.63	0.05		1379.63	0.0045562		1759.57	7.501e-05		1759.57	8.558e-05		1759.57	5.239e-10		1759.57	0.0002067		1759.57	6.548e-11		1759.57	0.00036414		1759.57	7.52e-05		1759.57	5.457e-11		1759.57	4.547e-12
1380.27	0.05		1380.27	0.0047645		1760.21	2.502e-05		1760.21	8.474e-05		1760.21	5.239e-10		1760.21	0.00020361		1760.21	6.548e-11		1760.21	0.00032444		1760.21	7.446e-05		1760.21	5.457e-11		1760.21	3.638e-12
1380.91	0.05		1380.91	0.0049753		1760.86	2.64e-05		1760.86	8.391e-05		1760.86	5.093e-10		1760.86	0.00020059		1760.86	6.184e-11		1760.86	0.00025388		1760.86	7.373e-05		1760.86	5.457e-11		1760.86	3.638e-12
1381.56	0.0501		1381.56	0.0051881		1761.5	7.439e-05		1761.5	8.309e-05		1761.5	5.093e-10		1761.5	0.00019763		1761.5	6.184e-11		1761.5	0.00019583		1761.5	7.301e-05		1761.5	5.457e-11		1761.5	3.638e-12
1382.2	0.0501		1382.2	0.005406		1762.14	0.00013917		1762.14	8.228e-05		1762.14	4.948e-10		1762.14	0.00019474		1762.14	6.184e-11		1762.14	0.00019543		1762.14	7.231e-05		1762.14	5.457e-11		1762.14	3.638e-12
1382.84	0.0502		1382.84	0.0056311		1762.79	0.00019705		1762.79	8.149e-05		1762.79	4.948e-10		1762.79	0.0001919		1762.79	5.821e-11		1762.79	0.0002573		1762.79	7.161e-05		1762.79	5.093e-11		1762.79	3.638e-12
1383.48	0.0503		1383.48	0.0058589		1763.43	0.00024379		1763.43	8.07e-05		1763.43	4.948e-10		1763.43	0.00018913		1763.43	5.821e-11		1763.43	0.00033995		1763.43	7.092e-05		1763.43	5.093e-11		1763.43	3.638e-12
1384.13	0.0503		1384.13	0.0060773		1764.07	0.00028074		1764.07	7.993e-05		1764.07	4.802e-10		1764.07	0.00018642		1764.07	5.821e-11		1764.07	0.00040097		1764.07	7.024e-05		1764.07	5.093e-11		1764.07	3.638e-12
1384.77	0.0504		1384.77	0.0062685		1764.71	0.00029725		1764.71	7.917e-05		1764.71	4.802e-10		1764.71	0.00018377		1764.71	5.457e-11		1764.71	0.00043118		1764.71	6.957e-05		1764.71	5.093e-11		1764.71	3.638e-12
1385.41	0.0504		1385.41	0.0064162		1765.36	0.00028327		1765.36	7.842e-05		1765.36	4.802e-10		1765.36	0.00018117		1765.36	5.457e-11		1765.36	0.00044027		1765.36	6.891e-05		1765.36	5.093e-11		1765.36	3.638e-12
1386.06	0.0505		1386.06	0.0065236		1766	0.0002474		1766	7.768e-05		1766	4.657e-10		1766	0.00017862		1766	5.457e-11		1766	0.00042136		1766	6.826e-05		1766	5.093e-11		1766	3.638e-12
1386.7	0.0506		1386.7	0.0066299		1766.64	0.00022015		1766.64	7.695e-05		1766.64	4.657e-10		1766.64	0.00017613		1766.64	5.093e-11		1766.64	0.00035607		1766.64	6.762e-05		1766.64	4.729e-11		1766.64	3.638e-12
1387.34	0.0507		1387.34	0.0067926		1767.29	0.00023309		1767.29	7.623e-05		1767.29	4.657e-10		1767.29	0.00017369		1767.29	5.093e-11		1767.29	0.00026027		1767.29	6.699e-05		1767.29	4.729e-11		1767.29	3.638e-12
1387.99	0.0508		1387.99	0.0070339		1767.93	0.00028561		1767.93	7.552e-05		1767.93	4.511e-10		1767.93	0.0001713		1767.93	5.093e-11		1767.93	0.00020289		1767.93	6.636e-05		1767.93	4.729e-11		1767.93	2.728e-12
1388.63	0.0509		1388.63	0.0073138		1768.57	0.00034114		1768.57	7.482e-05		1768.57	4.511e-10		1768.57	0.00016896		1768.57	5.093e-11		1768.57	0.00024581		1768.57	6.575e-05		1768.57	4.729e-11		1768.57	2.728e-12
1389.27	0.0509		1389.27	0.0075674		1769.21	0.00035811		1769.21	7.413e-05		1769.21	4.511e-10		1769.21	0.00016666		1769.21	4.729e-11		1769.21	0.00021825		1769.21	6.514e-05		1769.21	4.729e-11		1769.21	2.728e-12
1389.91	0.0509		1389.91	0.0077618		1769.86	0.00033365		1769.86	7.345e-05		1769.86	4.365e-10		1769.86	0.00016441		1769.86	4.729e-11		1769.86	0.00017623		1769.86	6.455e-05		1769.86	4.729e-11		1769.86	2.728e-12
1390.56	0.0509		1390.56	0.0079087		1770.5	0.0003122		1770.5	7.278e-05		1770.5	4.365e-10		1770.5	0.00016221		1770.5	4.729e-11		1770.5	5.604e-05		1770.5	6.396e-05		1770.5	4.365e-11		1770.5	2.728e-12
1391.2	0.0509		1391.2	0.0080336
1391.84	0.0509		1391.84	0.0081424
1392.49	0.0509		1392.49	0.0082193
1393.13	0.0509		1393.13	0.0082518
1393.77	0.0509		1393.77	0.0082601
1394.41	0.051		1394.41	0.0082936
1395.06	0.0511		1395.06	0.0083918
1395.7	0.0511		1395.7	0.0085472
1396.34	0.0511		1396.34	0.0087117
1396.99	0.0511		1396.99	0.0088363
1397.63	0.0511		1397.63	0.0089064
1398.27	0.0511		1398.27	0.0089488
1398.91	0.0512		1398.91	0.0090101
1399.56	0.0512		1399.56	0.0091164
1400.2	0.0512		1400.2	0.0092513
1400.84	0.0512		1400.84	0.0093726
1401.49	0.0511		1401.49	0.0094515
1402.13	0.0511		1402.13	0.0094852
1402.77	0.0511		1402.77	0.009476
1403.41	0.0511		1403.41	0.0094206
1404.06	0.0511		1404.06	0.0093289
1404.7	0.0511		1404.7	0.0092375
1405.34	0.051		1405.34	0.0091813
1405.99	0.051		1405.99	0.0091565
1406.63	0.0509		1406.63	0.0091257
1407.27	0.0508		1407.27	0.0090575
1407.91	0.0508		1407.91	0.0089489
1408.56	0.0507		1408.56	0.0088124
1409.2	0.0506		1409.2	0.0086577
1409.84	0.0505		1409.84	0.0084897
1410.49	0.0505		1410.49	0.0083146
1411.13	0.0504		1411.13	0.0081403
1411.77	0.0503		1411.77	0.0079746
1412.41	0.0502		1412.41	0.0078185
1413.06	0.0501		1413.06	0.007666
1413.7	0.05		1413.7	0.0075078
1414.34	0.05		1414.34	0.0073361
1414.99	0.0499		1414.99	0.0071459
1415.63	0.0498		1415.63	0.0069395
1416.27	0.0498		1416.27	0.0067265
1416.91	0.0497		1416.91	0.0065115
1417.56	0.0496		1417.56	0.0062888
1418.2	0.0496		1418.2	0.0060671
1418.84	0.0497		1418.84	0.0058972
1419.49	0.0497		1419.49	0.0058713
1420.13	0.0497		1420.13	0.0059562
1420.77	0.0497		1420.77	0.006071
1421.41	0.0495		1421.41	0.0061215
1422.06	0.0495		1422.06	0.0060732
1422.7	0.0494		1422.7	0.0059608
1423.34	0.0494		1423.34	0.0058507
1423.99	0.0494		1423.99	0.0057957
1424.63	0.0494		1424.63	0.0058049
1425.27	0.0494		1425.27	0.0058437
1425.92	0.0494		1425.92	0.0058676
1426.56	0.0494		1426.56	0.0058569
1427.2	0.0494		1427.2	0.0058158
1427.84	0.0494		1427.84	0.0057501
1428.49	0.0494		1428.49	0.0056666
1429.13	0.0494		1429.13	0.0055884
1429.77	0.0495		1429.77	0.0055505
1430.42	0.0495		1430.42	0.0055688
1431.06	0.0496		1431.06	0.0056224
1431.7	0.0496		1431.7	0.0056752
1432.34	0.0496		1432.34	0.0057127
1432.99	0.0497		1432.99	0.0057482
1433.63	0.0497		1433.63	0.0057885
1434.27	0.0497		1434.27	0.0058009
1434.92	0.0497		1434.92	0.0057374
1435.56	0.0498		1435.56	0.0056033
1436.2	0.0499		1436.2	0.0054897
1436.84	0.0501		1436.84	0.0055034
1437.49	0.0501		1437.49	0.0056602
1438.13	0.0501		1438.13	0.0058679
1438.77	0.05		1438.77	0.0060199
1439.42	0.05		1439.42	0.0060838
1440.06	0.05		1440.06	0.0060926
1440.7	0.05		1440.7	0.0060848
1441.34	0.0501		1441.34	0.0060749
1441.99	0.0501		1441.99	0.0060651
1442.63	0.0501		1442.63	0.0060572
1443.27	0.0501		1443.27	0.0060498
1443.92	0.0501		1443.92	0.0060408
1444.56	0.0501		1444.56	0.0060309
1445.2	0.0501		1445.2	0.0060188
1445.84	0.0501		1445.84	0.0059933
1446.49	0.0501		1446.49	0.005944
1447.13	0.0502		1447.13	0.0058829
1447.77	0.0502		1447.77	0.0058478
1448.42	0.0502		1448.42	0.0058696
1449.06	0.0502		1449.06	0.0059369
1449.7	0.0502		1449.7	0.0060013
1450.34	0.0502		1450.34	0.0060213
1450.99	0.0502		1450.99	0.0059976
1451.63	0.0502		1451.63	0.0059646
1452.27	0.0503		1452.27	0.0059486
1452.92	0.0503		1452.92	0.0059386
1453.56	0.0503		1453.56	0.0058941
1454.2	0.0502		1454.2	0.0057759
1454.85	0.0502		1454.85	0.0055735
1455.49	0.0502		1455.49	0.0053139
1456.13	0.0502		1456.13	0.0050549
1456.77	0.0503		1456.77	0.0048597
1457.42	0.0503		1457.42	0.0047602
1458.06	0.0503		1458.06	0.0047415
1458.7	0.0502		1458.7	0.0047663
1459.35	0.0501		1459.35	0.004805
1459.99	0.05		1459.99	0.0048382
1460.63	0.05		1460.63	0.0048462
1461.27	0.0499		1461.27	0.0048178
1461.92	0.0499		1461.92	0.0047594
1462.56	0.0498		1462.56	0.0046812
1463.2	0.0498		1463.2	0.0045841
1463.85	0.0498		1463.85	0.0044788
1464.49	0.0499		1464.49	0.0044023
1465.13	0.05		1465.13	0.004391
1465.77	0.05		1465.77	0.0044413
1466.42	0.05		1466.42	0.0045133
1467.06	0.05		1467.06	0.0045695
1467.7	0.05		1467.7	0.0045996
1468.35	0.05		1468.35	0.0046435
1468.99	0.05		1468.99	0.0046636
1469.63	0.05		1469.63	0.0046409
1470.27	0.0499		1470.27	0.0045591
1470.92	0.0499		1470.92	0.0044311
1471.56	0.0499		1471.56	0.0043006
1472.2	0.0499		1472.2	0.0042159
1472.85	0.0499		1472.85	0.0042024
1473.49	0.05		1473.49	0.0042485
1474.13	0.0499		1474.13	0.0043076
1474.77	0.0499		1474.77	0.0043308
1475.42	0.0499		1475.42	0.0043158
1476.06	0.05		1476.06	0.0043188
1476.7	0.05		1476.7	0.0043983
1477.35	0.05		1477.35	0.0045504
1477.99	0.05		1477.99	0.0047166
1478.63	0.0501		1478.63	0.0048461
1479.27	0.0501		1479.27	0.0049312
1479.92	0.0502		1479.92	0.004992
1480.56	0.0502		1480.56	0.0050554
1481.2	0.0503		1481.2	0.0051473
1481.85	0.0504		1481.85	0.0052806
1482.49	0.0505		1482.49	0.0054434
1483.13	0.0506		1483.13	0.0056084
1483.77	0.0507		1483.77	0.0057598
1484.42	0.0508		1484.42	0.0058968
1485.06	0.0509		1485.06	0.006018
1485.7	0.051		1485.7	0.0061187
1486.35	0.0512		1486.35	0.0062074
1486.99	0.0513		1486.99	0.0063086
1487.63	0.0515		1487.63	0.0064355
1488.27	0.0516		1488.27	0.0065753
1488.92	0.0517		1488.92	0.0067159
1489.56	0.0519		1489.56	0.0068792
1490.2	0.0521		1490.2	0.0071074
1490.85	0.0523		1490.85	0.0074152
1491.49	0.0524		1491.49	0.0077688
1492.13	0.0525		1492.13	0.0081167
1492.78	0.0526		1492.78	0.0084296
1493.42	0.0528		1493.42	0.0087047
1494.06	0.0529		1494.06	0.0089425
1494.7	0.0531		1494.7	0.0091426
1495.35	0.0533		1495.35	0.009323
1495.99	0.0535		1495.99	0.0095166
1496.63	0.0537		1496.63	0.0097334
1497.28	0.0539		1497.28	0.0099419
1497.92	0.054		1497.92	0.0101
1498.56	0.0542		1498.56	0.0103
1499.2	0.0543		1499.2	0.0105
1499.85	0.0545		1499.85	0.0108
1500.49	0.0546		1500.49	0.0111
1501.13	0.0547		1501.13	0.0114
1501.78	0.0548		1501.78	0.0116
1502.42	0.0549		1502.42	0.0119
1503.06	0.0551		1503.06	0.0122
1503.7	0.0552		1503.7	0.0124
1504.35	0.0553		1504.35	0.0126
1504.99	0.0555		1504.99	0.0127
1505.63	0.0558		1505.63	0.0128
1506.28	0.0561		1506.28	0.0129
1506.92	0.0563		1506.92	0.0131
1507.56	0.0566		1507.56	0.0134
1508.2	0.0568		1508.2	0.0137
1508.85	0.0569		1508.85	0.0141
1509.49	0.0571		1509.49	0.0144
1510.13	0.0573		1510.13	0.0148
1510.78	0.0575		1510.78	0.0151
1511.42	0.0577		1511.42	0.0155
1512.06	0.0579		1512.06	0.0158
1512.7	0.0582		1512.7	0.0161
1513.35	0.0584		1513.35	0.0165
1513.99	0.0585		1513.99	0.0168
1514.63	0.0587		1514.63	0.017
1515.28	0.0589		1515.28	0.0171
1515.92	0.0591		1515.92	0.0172
1516.56	0.0593		1516.56	0.0173
1517.2	0.0595		1517.2	0.0175
1517.85	0.0597		1517.85	0.0177
1518.49	0.0597		1518.49	0.0179
1519.13	0.0598		1519.13	0.018
1519.78	0.0599		1519.78	0.0179
1520.42	0.0601		1520.42	0.0179
1521.06	0.0603		1521.06	0.0179
1521.7	0.0604		1521.7	0.0181
1522.35	0.0605		1522.35	0.0183
1522.99	0.0605		1522.99	0.0185
1523.63	0.0605		1523.63	0.0187
1524.28	0.0605		1524.28	0.0187
1524.92	0.0605		1524.92	0.0188
1525.56	0.0606		1525.56	0.0189
1526.2	0.0607		1526.2	0.019
1526.85	0.0607		1526.85	0.019
1527.49	0.0607		1527.49	0.0191
1528.13	0.0607		1528.13	0.0192
1528.78	0.0607		1528.78	0.0194
1529.42	0.0607		1529.42	0.0195
1530.06	0.0606		1530.06	0.0196
1530.71	0.0606		1530.71	0.0197
1531.35	0.0605		1531.35	0.0197
1531.99	0.0605		1531.99	0.0196
1532.63	0.0605		1532.63	0.0196
1533.28	0.0605		1533.28	0.0196
1533.92	0.0605		1533.92	0.0196
1534.56	0.0604		1534.56	0.0197
1535.21	0.0603		1535.21	0.0197
1535.85	0.0601		1535.85	0.0198
1536.49	0.06		1536.49	0.0197
1537.13	0.0598		1537.13	0.0195
1537.78	0.0597		1537.78	0.0193
1538.42	0.0597		1538.42	0.0191
1539.06	0.0597		1539.06	0.0189
1539.71	0.0596		1539.71	0.0188
1540.35	0.0596		1540.35	0.0188
1540.99	0.0595		1540.99	0.0187
1541.63	0.0595		1541.63	0.0187
1542.28	0.0595		1542.28	0.0187
1542.92	0.0594		1542.92	0.0187
1543.56	0.0594		1543.56	0.0188
1544.21	0.0593		1544.21	0.0189
1544.85	0.0593		1544.85	0.0189
1545.49	0.0593		1545.49	0.019
1546.13	0.0592		1546.13	0.019
1546.78	0.0592		1546.78	0.0191
1547.42	0.0591		1547.42	0.0191
1548.06	0.059		1548.06	0.0189
1548.71	0.059		1548.71	0.0187
1549.35	0.0589		1549.35	0.0185
1549.99	0.0589		1549.99	0.0183
1550.63	0.0589		1550.63	0.0182
1551.28	0.0588		1551.28	0.0181
1551.92	0.0586		1551.92	0.018
1552.56	0.0585		1552.56	0.0178
1553.21	0.0584		1553.21	0.0175
1553.85	0.0584		1553.85	0.0172
1554.49	0.0584		1554.49	0.017
1555.13	0.0583		1555.13	0.0167
1555.78	0.0581		1555.78	0.0164
1556.42	0.058		1556.42	0.016
1557.06	0.0579		1557.06	0.0155
1557.71	0.0579		1557.71	0.0151
1558.35	0.0579		1558.35	0.0147
1558.99	0.0578		1558.99	0.0145
1559.63	0.0577		1559.63	0.0143
1560.28	0.0576		1560.28	0.0141
1560.92	0.0575		1560.92	0.0139
1561.56	0.0573		1561.56	0.0137
1562.21	0.0571		1562.21	0.0135
1562.85	0.0569		1562.85	0.0132
1563.49	0.0568		1563.49	0.0128
1564.14	0.0567		1564.14	0.0124
1564.78	0.0566		1564.78	0.012
1565.42	0.0565		1565.42	0.0117
1566.06	0.0564		1566.06	0.0114
1566.71	0.0563		1566.71	0.0111
1567.35	0.0561		1567.35	0.0108
1567.99	0.056		1567.99	0.0104
1568.64	0.0559		1568.64	0.01
1569.28	0.0559		1569.28	0.009646
1569.92	0.0558		1569.92	0.0094077
1570.56	0.0557		1570.56	0.0092434
1571.21	0.0556		1571.21	0.0090942
1571.85	0.0554		1571.85	0.0089149
1572.49	0.0553		1572.49	0.008703
1573.14	0.0552		1573.14	0.0084782
1573.78	0.0551		1573.78	0.0082475
1574.42	0.055		1574.42	0.0080012
1575.06	0.0549		1575.06	0.0077391
1575.71	0.0549		1575.71	0.0074911
1576.35	0.0549		1576.35	0.0072997
1576.99	0.0549		1576.99	0.0071841
1577.64	0.0548		1577.64	0.007127
1578.28	0.0548		1578.28	0.0070964
1578.92	0.0547		1578.92	0.0070717
1579.56	0.0547		1579.56	0.0070472
1580.21	0.0547		1580.21	0.0070247
1580.85	0.0547		1580.85	0.0070084
1581.49	0.0547		1581.49	0.0070022
1582.14	0.0547		1582.14	0.0070045
1582.78	0.0547		1582.78	0.0070079
1583.42	0.0547		1583.42	0.0070058
1584.06	0.0548		1584.06	0.0069944
1584.71	0.0548		1584.71	0.006973
1585.35	0.0549		1585.35	0.0069409
1585.99	0.0549		1585.99	0.0068976
1586.64	0.055		1586.64	0.0068427
1587.28	0.055		1587.28	0.0067758
1587.92	0.055		1587.92	0.0066976
1588.56	0.0551		1588.56	0.0066114
1589.21	0.0551		1589.21	0.0065236
1589.85	0.0551		1589.85	0.0064393
1590.49	0.0552		1590.49	0.00636
1591.14	0.0552		1591.14	0.0062844
1591.78	0.0552		1591.78	0.0062098
1592.42	0.0552		1592.42	0.0061326
1593.06	0.0552		1593.06	0.0060492
1593.71	0.0553		1593.71	0.005961
1594.35	0.0553		1594.35	0.0058766
1594.99	0.0553		1594.99	0.0058042
1595.64	0.0553		1595.64	0.0057446
1596.28	0.0553		1596.28	0.0056921
1596.92	0.0553		1596.92	0.0056403
1597.57	0.0553		1597.57	0.0055866
1598.21	0.0553		1598.21	0.0055321
1598.85	0.0553		1598.85	0.0054789
1599.49	0.0553		1599.49	0.0054293
1600.14	0.0553		1600.14	0.0053859
1600.78	0.0553		1600.78	0.0053535
1601.42	0.0553		1601.42	0.0053365
1602.07	0.0553		1602.07	0.0053377
1602.71	0.0554		1602.71	0.0053609
1603.35	0.0554		1603.35	0.005411
1603.99	0.0554		1603.99	0.005487
1604.64	0.0555		1604.64	0.0055784
1605.28	0.0555		1605.28	0.0056732
1605.92	0.0555		1605.92	0.0057716
1606.57	0.0556		1606.57	0.005885
1607.21	0.0557		1607.21	0.0060232
1607.85	0.0558		1607.85	0.0061837
1608.49	0.0559		1608.49	0.0063628
1609.14	0.056		1609.14	0.0065716
1609.78	0.0562		1609.78	0.0068307
1610.42	0.0563		1610.42	0.0071469
1611.07	0.0565		1611.07	0.0075025
1611.71	0.0567		1611.71	0.0078751
1612.35	0.0569		1612.35	0.0082583
1612.99	0.0571		1612.99	0.0086591
1613.64	0.0573		1613.64	0.0090807
1614.28	0.0575		1614.28	0.0095121
1614.92	0.0578		1614.92	0.0099375
1615.57	0.058		1615.57	0.0104
1616.21	0.0584		1616.21	0.0108
1616.85	0.0588		1616.85	0.0114
1617.49	0.0591		1617.49	0.012
1618.14	0.0595		1618.14	0.0129
1618.78	0.0598		1618.78	0.0137
1619.42	0.0602		1619.42	0.0146
1620.07	0.0607		1620.07	0.0156
1620.71	0.0613		1620.71	0.0166
1621.35	0.0619		1621.35	0.0178
1621.99	0.0625		1621.99	0.019
1622.64	0.0633		1622.64	0.0203
1623.28	0.0641		1623.28	0.0219
1623.92	0.0649		1623.92	0.0236
1624.57	0.0658		1624.57	0.0254
1625.21	0.0666		1625.21	0.0272
1625.85	0.0674		1625.85	0.029
1626.49	0.0682		1626.49	0.0306
1627.14	0.069		1627.14	0.0321
1627.78	0.0697		1627.78	0.0335
1628.42	0.0703		1628.42	0.0346
1629.07	0.0707		1629.07	0.0355
1629.71	0.071		1629.71	0.036
1630.35	0.0712		1630.35	0.0361
1630.99	0.0712		1630.99	0.0359
1631.64	0.0712		1631.64	0.0354
1632.28	0.071		1632.28	0.0345
1632.92	0.0708		1632.92	0.0335
1633.57	0.0704		1633.57	0.0321
1634.21	0.0701		1634.21	0.0306
1634.85	0.0698		1634.85	0.029
1635.5	0.0694		1635.5	0.0274
1636.14	0.069		1636.14	0.0258
1636.78	0.0685		1636.78	0.0242
1637.42	0.068		1637.42	0.0226
1638.07	0.0675		1638.07	0.0211
1638.71	0.067		1638.71	0.0197
1639.35	0.0665		1639.35	0.0183
1640	0.0661		1640	0.0169
1640.64	0.0656		1640.64	0.0155
1641.28	0.0652		1641.28	0.0142
1641.92	0.0648		1641.92	0.013
1642.57	0.0645		1642.57	0.0119
1643.21	0.0641		1643.21	0.0109
1643.85	0.0638		1643.85	0.0099248
1644.5	0.0635		1644.5	0.0090217
1645.14	0.0632		1645.14	0.0081775
1645.78	0.063		1645.78	0.0074056
1646.42	0.0629		1646.42	0.0067201
1647.07	0.0627		1647.07	0.0061376
1647.71	0.0625		1647.71	0.0056816
1648.35	0.0623		1648.35	0.0053644
1649	0.0621		1649	0.0051575
1649.64	0.0619		1649.64	0.0049909
1650.28	0.0617		1650.28	0.0047916
1650.92	0.0615		1650.92	0.0045226
1651.57	0.0613		1651.57	0.0042025
1652.21	0.0613		1652.21	0.0039033
1652.85	0.0613		1652.85	0.003722
1653.5	0.0613		1653.5	0.0037216
1654.14	0.0612		1654.14	0.0038877
1654.78	0.0611		1654.78	0.0041429
1655.42	0.0609		1655.42	0.004404
1656.07	0.0607		1656.07	0.0046241
1656.71	0.0606		1656.71	0.0047971
1657.35	0.0605		1657.35	0.00494
1658	0.0604		1658	0.0050694
1658.64	0.0603		1658.64	0.0051883
1659.28	0.0602		1659.28	0.0052862
1659.92	0.0601		1659.92	0.0053466
1660.57	0.0599		1660.57	0.0053522
1661.21	0.0599		1661.21	0.0052989
1661.85	0.0598		1661.85	0.0052104
1662.5	0.0597		1662.5	0.0051317
1663.14	0.0597		1663.14	0.0050928
1663.78	0.0595		1663.78	0.00512
1664.42	0.0594		1664.42	0.0051389
1665.07	0.0593		1665.07	0.0051204
1665.71	0.0592		1665.71	0.0050581
1666.35	0.0591		1666.35	0.004951
1667	0.0589		1667	0.0047872
1667.64	0.0588		1667.64	0.0045637
1668.28	0.0588		1668.28	0.0043198
1668.93	0.0587		1668.93	0.0041219
1669.57	0.0586		1669.57	0.0039995
1670.21	0.0585		1670.21	0.003917
1670.85	0.0584		1670.85	0.0038292
1671.5	0.0582		1671.5	0.0037406
1672.14	0.0581		1672.14	0.0036758
1672.78	0.0579		1672.78	0.0036098
1673.43	0.0578		1673.43	0.0034721
1674.07	0.0576		1674.07	0.0032356
1674.71	0.0576		1674.71	0.0029726
1675.35	0.0575		1675.35	0.002798
1676	0.0574		1676	0.0027619
1676.64	0.0572		1676.64	0.002812
1677.28	0.057		1677.28	0.0026456
1677.93	0.0569		1677.93	0.0024234
1678.57	0.0567		1678.57	0.0021483
1679.21	0.0566		1679.21	0.0018555
1679.85	0.0565		1679.85	0.0015906
1680.5	0.0564		1680.5	0.0013844
1681.14	0.0563		1681.14	0.0012219
1681.78	0.0561		1681.78	0.0010474
1682.43	0.0559		1682.43	0.00082319
1683.07	0.0558		1683.07	0.0005843
1683.71	0.0558		1683.71	0.0004199
1684.35	0.0557		1684.35	0.00039566
1685	0.0556		1685	0.0004952
1685.64	0.0555		1685.64	0.00063497
1686.28	0.0553		1686.28	0.00073
1686.93	0.0551		1686.93	0.0007497
1687.57	0.055		1687.57	0.00072346
1688.21	0.0549		1688.21	0.0007027
1688.85	0.0548		1688.85	0.0007203
1689.5	0.0547		1689.5	0.00078304
1690.14	0.0546		1690.14	0.00088661
1690.78	0.0545		1690.78	0.0010241
1691.43	0.0544		1691.43	0.0011819
1692.07	0.0543		1692.07	0.0013406
1692.71	0.0542		1692.71	0.00148
1693.35	0.0541		1693.35	0.0015797
1694	0.054		1694	0.0016267
1694.64	0.054		1694.64	0.0016395
1695.28	0.054		1695.28	0.001673
1695.93	0.054		1695.93	0.001771
1696.57	0.0539		1696.57	0.0019142
1697.21	0.0536		1697.21	0.0020256
1697.85	0.0533		1697.85	0.0020243
1698.5	0.0529		1698.5	0.0018663
1699.14	0.0526		1699.14	0.0015704
1699.78	0.0523		1699.78	0.0012348
1700.43	0.0521		1700.43	0.0010051
1701.07	0.0518		1701.07	0.00096755
1701.71	0.0514		1701.71	0.00107
1702.36	0.051		1702.36	0.0011793
1703	0.0507		1703	0.0012089
1703.64	0.0504		1703.64	0.0011711
1704.28	0.0502		1704.28	0.0011242
1704.93	0.0501		1704.93	0.0010361
1705.57	0.05		1705.57	0.00098784
1706.21	0.0499		1706.21	0.00099177
1706.86	0.0498		1706.86	0.0010609
1707.5	0.0496		1707.5	0.0011777
1708.14	0.0495		1708.14	0.0012878
1708.78	0.0494		1708.78	0.0013463
1709.43	0.0493		1709.43	0.0013594
1710.07	0.0493		1710.07	0.0013709
1710.71	0.0492		1710.71	0.001411
1711.36	0.0492		1711.36	0.0014699
1712	0.0491		1712	0.0015126
1712.64	0.0491		1712.64	0.0015098
1713.28	0.0491		1713.28	0.0014606
1713.93	0.0491		1713.93	0.0014002
1714.57	0.0491		1714.57	0.0013801
1715.21	0.0491		1715.21	0.0014255
1715.86	0.049		1715.86	0.0015077
1716.5	0.049		1716.5	0.0015658
1717.14	0.049		1717.14	0.0015663
1717.78	0.0491		1717.78	0.0015459
1718.43	0.0492		1718.43	0.0015866
1719.07	0.0492		1719.07	0.0017371
1719.71	0.0491		1719.71	0.0019643
1720.36	0.0491		1720.36	0.0021876
1721	0.049		1721	0.0023488
1721.64	0.049		1721.64	0.0024419
1722.28	0.049		1722.28	0.0024933
1722.93	0.049		1722.93	0.0025356
1723.57	0.0491		1723.57	0.002595
1724.21	0.0491		1724.21	0.0026814
1724.86	0.0491		1724.86	0.002783
1725.5	0.0491		1725.5	0.0028776
1726.14	0.0491		1726.14	0.002954
1726.78	0.0492		1726.78	0.0030184
1727.43	0.0492		1727.43	0.0030754
1728.07	0.0492		1728.07	0.0031101
1728.71	0.0492		1728.71	0.0031064
1729.36	0.0493		1729.36	0.0030836
1730	0.0493		1730	0.0030934
1730.64	0.0493		1730.64	0.0031642
1731.28	0.0493		1731.28	0.0032588
1731.93	0.0493		1731.93	0.0033029
1732.57	0.0493		1732.57	0.0032548
1733.21	0.0494		1733.21	0.0031465
1733.86	0.0495		1733.86	0.0030676
1734.5	0.0496		1734.5	0.0031013
1735.14	0.0496		1735.14	0.0032541
1735.79	0.0496		1735.79	0.0034458
1736.43	0.0495		1736.43	0.0035835
1737.07	0.0495		1737.07	0.0036358
1737.71	0.0495		1737.71	0.0036268
1738.36	0.0496		1738.36	0.003585
1739	0.0496		1739	0.0035325
1739.64	0.0497		1739.64	0.0035035
1740.29	0.0498		1740.29	0.0035267
1740.93	0.0498		1740.93	0.0035838
1741.57	0.0498		1741.57	0.0036148
1742.21	0.0498		1742.21	0.0035821
1742.86	0.0498		1742.86	0.0035134
1743.5	0.0498		1743.5	0.0034705
1744.14	0.0498		1744.14	0.0034828
1744.79	0.0498		1744.79	0.0035225
1745.43	0.0498		1745.43	0.0035416
1746.07	0.0498		1746.07	0.0035169
1746.71	0.0498		1746.71	0.0034602
1747.36	0.0498		1747.36	0.0033962
1748	0.0498		1748	0.0033486
1748.64	0.0498		1748.64	0.0033278
1749.29	0.0498		1749.29	0.0033203
1749.93	0.0498		1749.93	0.0032995
1750.57	0.0499		1750.57	0.0032687
1751.21	0.0499		1751.21	0.0032769
1751.86	0.0499		1751.86	0.0033641
1752.5	0.0498		1752.5	0.0035051
1753.14	0.0498		1753.14	0.0036307
1753.79	0.0497		1753.79	0.0036955
1754.43	0.0496		1754.43	0.0036957
1755.07	0.0496		1755.07	0.0036402
1755.71	0.0496		1755.71	0.0035437
1756.36	0.0497		1756.36	0.0034457
1757	0.0497		1757	0.0033978
1757.64	0.0497		1757.64	0.0034145
1758.29	0.0497		1758.29	0.0034611
1758.93	0.0496		1758.93	0.0034908
1759.57	0.0496		1759.57	0.0034761
1760.21	0.0496		1760.21	0.0034106
1760.86	0.0496		1760.86	0.0033104
1761.5	0.0497		1761.5	0.0032187
1762.14	0.0497		1762.14	0.0031805
1762.79	0.0497		1762.79	0.0032003
1763.43	0.0497		1763.43	0.0032365
1764.07	0.0497		1764.07	0.0032466
1764.71	0.0496		1764.71	0.0032214
1765.36	0.0496		1765.36	0.0031703
1766	0.0496		1766	0.0030863
1766.64	0.0496		1766.64	0.002951
1767.29	0.0497		1767.29	0.0027801
1767.93	0.0497		1767.93	0.0026451
1768.57	0.0497		1768.57	0.0026051
1769.21	0.0497		1769.21	0.0026382
1769.86	0.0497		1769.86	0.0026512
1770.5	0.0497		1770.5	0.0025803
1771.14	0.0497		1771.14	0.0024535
1771.79	0.0498		1771.79	0.00235
1772.43	0.0498		1772.43	0.0023185
1773.07	0.0498		1773.07	0.0023441
1773.72	0.0498		1773.72	0.0023746
1774.36	0.0498		1774.36	0.002366
1775	0.0497		1775	0.0023163
1775.64	0.0497		1775.64	0.0022598
1776.29	0.0498		1776.29	0.002227
1776.93	0.0498		1776.93	0.0022108
1777.57	0.0498		1777.57	0.0021799
1778.22	0.0497		1778.22	0.0021122
1778.86	0.0497		1778.86	0.0020074
1779.5	0.0498		1779.5	0.0018831
1780.14	0.0498		1780.14	0.0017723
1780.79	0.0498		1780.79	0.0017094
1781.43	0.0498		1781.43	0.0017017
1782.07	0.0498		1782.07	0.0017151
1782.72	0.0498		1782.72	0.0016979
1783.36	0.0498		1783.36	0.0016199
1784	0.0498		1784	0.0014978
1784.64	0.0498		1784.64	0.0013861
1785.29	0.0498		1785.29	0.0013344
1785.93	0.0498		1785.93	0.0013438
1786.57	0.0498		1786.57	0.0013677
1787.22	0.0498		1787.22	0.0013606
1787.86	0.0497		1787.86	0.0013133
1788.5	0.0497		1788.5	0.0012373
1789.14	0.0497		1789.14	0.0011366
1789.79	0.0497		1789.79	0.0010108
1790.43	0.0498		1790.43	0.00087171
1791.07	0.0498		1791.07	0.00074319
1791.72	0.0498		1791.72	0.00064696
1792.36	0.0498		1792.36	0.00059864
1793	0.0499		1793	0.00060256
1793.64	0.0499		1793.64	0.00063695
1794.29	0.0498		1794.29	0.00065612
1794.93	0.0498		1794.93	0.00062647
1795.57	0.0498		1795.57	0.00056008
1796.22	0.0498		1796.22	0.00049768
1796.86	0.0498		1796.86	0.00045702
1797.5	0.0498		1797.5	0.00041144
1798.14	0.0498		1798.14	0.00032603
1798.79	0.0498		1798.79	0.00020412
1799.43	0.0498		1799.43	8.554e-05
1800.07	0.0498		1800.07	0
